# Supplementary material for: CI:Mor interactions in the lysogeny switches of Lactococcus lactis TP901-1 and Staphylococcus aureus φ13 bacteriophages
Source: Microbiome Res Rep. 2024 Jan 19;3(2):15. doi: 10.20517/mrr.2023.50 (PMC11149083; doi:10.20517/mrr.2023.50)
Supplement: Supplementary file 1 [file mrr-3-2-15-SupplementaryMaterials.zip]

Archive with 3 entries (2 files):
- mrr-3-2-15-SupplementaryMaterials/
- mrr-3-2-15-SupplementaryMaterials/Supplementary Materials.pdf
- mrr-3-2-15-SupplementaryMaterials/Supplementary Model.pdb
