# Supplementary material for: CI:Mor interactions in the lysogeny switches of Lactococcus lactis TP901-1 and Staphylococcus aureus φ13 bacteriophages
Source: Microbiome Res Rep. 2024 Jan 19;3(2):15. doi: 10.20517/mrr.2023.50 (PMC11149083; doi:10.20517/mrr.2023.50)
Supplement: Supplementary file 1 [file mrr-3-2-15-SupplementaryMaterials.zip › mrr-3-2-15-SupplementaryMaterials/Supplementary Model.pdb]

ATOM      1  N   MET A   1      10.164  -7.986  12.738  1.00 61.81           N  
ATOM      2  H   MET A   1      10.746  -8.204  13.533  1.00 61.81           H  
ATOM      3  H2  MET A   1       9.584  -8.786  12.527  1.00 61.81           H  
ATOM      4  H3  MET A   1       9.541  -7.226  12.969  1.00 61.81           H  
ATOM      5  CA  MET A   1      10.982  -7.655  11.542  1.00 61.81           C  
ATOM      6  HA  MET A   1      11.528  -6.729  11.722  1.00 61.81           H  
ATOM      7  C   MET A   1      10.033  -7.446  10.371  1.00 61.81           C  
ATOM      8  CB  MET A   1      11.991  -8.782  11.261  1.00 61.81           C  
ATOM      9  HB2 MET A   1      11.453  -9.704  11.041  1.00 61.81           H  
ATOM     10  HB3 MET A   1      12.580  -8.941  12.165  1.00 61.81           H  
ATOM     11  O   MET A   1       9.012  -8.116  10.344  1.00 61.81           O  
ATOM     12  CG  MET A   1      12.964  -8.485  10.114  1.00 61.81           C  
ATOM     13  HG2 MET A   1      13.367  -7.482  10.254  1.00 61.81           H  
ATOM     14  HG3 MET A   1      12.432  -8.511   9.163  1.00 61.81           H  
ATOM     15  SD  MET A   1      14.368  -9.630  10.036  1.00 61.81           S  
ATOM     16  CE  MET A   1      13.568 -11.151   9.449  1.00 61.81           C  
ATOM     17  HE1 MET A   1      14.324 -11.922   9.302  1.00 61.81           H  
ATOM     18  HE2 MET A   1      12.843 -11.501  10.183  1.00 61.81           H  
ATOM     19  HE3 MET A   1      13.065 -10.962   8.500  1.00 61.81           H  
ATOM     20  N   ARG A   2      10.311  -6.520   9.446  1.00 83.50           N  
ATOM     21  H   ARG A   2      11.197  -6.036   9.466  1.00 83.50           H  
ATOM     22  CA  ARG A   2       9.463  -6.306   8.265  1.00 83.50           C  
ATOM     23  HA  ARG A   2       8.467  -6.709   8.445  1.00 83.50           H  
ATOM     24  C   ARG A   2      10.049  -7.056   7.071  1.00 83.50           C  
ATOM     25  CB  ARG A   2       9.328  -4.804   7.997  1.00 83.50           C  
ATOM     26  HB2 ARG A   2       9.004  -4.299   8.908  1.00 83.50           H  
ATOM     27  HB3 ARG A   2      10.294  -4.400   7.694  1.00 83.50           H  
ATOM     28  O   ARG A   2      11.192  -6.807   6.704  1.00 83.50           O  
ATOM     29  CG  ARG A   2       8.296  -4.553   6.902  1.00 83.50           C  
ATOM     30  HG2 ARG A   2       8.534  -5.142   6.016  1.00 83.50           H  
ATOM     31  HG3 ARG A   2       7.309  -4.842   7.262  1.00 83.50           H  
ATOM     32  CD  ARG A   2       8.296  -3.084   6.511  1.00 83.50           C  
ATOM     33  HD2 ARG A   2       8.095  -2.466   7.386  1.00 83.50           H  
ATOM     34  HD3 ARG A   2       9.269  -2.825   6.093  1.00 83.50           H  
ATOM     35  NE  ARG A   2       7.257  -2.901   5.513  1.00 83.50           N  
ATOM     36  HE  ARG A   2       6.653  -3.691   5.337  1.00 83.50           H  
ATOM     37  NH1 ARG A   2       7.819  -0.843   4.668  1.00 83.50           N  
ATOM     38 HH11 ARG A   2       7.801  -0.417   3.752  1.00 83.50           H  
ATOM     39 HH12 ARG A   2       8.670  -0.843   5.211  1.00 83.50           H  
ATOM     40  NH2 ARG A   2       6.077  -2.016   3.910  1.00 83.50           N  
ATOM     41 HH21 ARG A   2       5.644  -2.925   3.831  1.00 83.50           H  
ATOM     42 HH22 ARG A   2       5.967  -1.391   3.125  1.00 83.50           H  
ATOM     43  CZ  ARG A   2       7.064  -1.895   4.711  1.00 83.50           C  
ATOM     44  N   GLU A   3       9.276  -7.967   6.501  1.00 91.38           N  
ATOM     45  H   GLU A   3       8.338  -8.085   6.856  1.00 91.38           H  
ATOM     46  CA  GLU A   3       9.641  -8.720   5.304  1.00 91.38           C  
ATOM     47  HA  GLU A   3      10.689  -9.006   5.393  1.00 91.38           H  
ATOM     48  C   GLU A   3       9.510  -7.851   4.034  1.00 91.38           C  
ATOM     49  CB  GLU A   3       8.786 -10.005   5.285  1.00 91.38           C  
ATOM     50  HB2 GLU A   3       7.735  -9.730   5.203  1.00 91.38           H  
ATOM     51  HB3 GLU A   3       8.918 -10.512   6.241  1.00 91.38           H  
ATOM     52  O   GLU A   3       8.875  -6.796   4.038  1.00 91.38           O  
ATOM     53  CG  GLU A   3       9.095 -11.021   4.182  1.00 91.38           C  
ATOM     54  HG2 GLU A   3       8.480 -11.905   4.348  1.00 91.38           H  
ATOM     55  HG3 GLU A   3       8.786 -10.604   3.223  1.00 91.38           H  
ATOM     56  CD  GLU A   3      10.575 -11.413   4.132  1.00 91.38           C  
ATOM     57  OE1 GLU A   3      11.380 -10.582   3.654  1.00 91.38           O  
ATOM     58  OE2 GLU A   3      10.902 -12.567   4.454  1.00 91.38           O  
ATOM     59  N   LYS A   4      10.115  -8.272   2.924  1.00 94.00           N  
ATOM     60  H   LYS A   4      10.667  -9.115   2.993  1.00 94.00           H  
ATOM     61  CA  LYS A   4       9.941  -7.648   1.611  1.00 94.00           C  
ATOM     62  HA  LYS A   4       9.806  -6.577   1.759  1.00 94.00           H  
ATOM     63  C   LYS A   4       8.697  -8.173   0.896  1.00 94.00           C  
ATOM     64  CB  LYS A   4      11.187  -7.861   0.745  1.00 94.00           C  
ATOM     65  HB2 LYS A   4      11.022  -7.369  -0.213  1.00 94.00           H  
ATOM     66  HB3 LYS A   4      11.324  -8.927   0.563  1.00 94.00           H  
ATOM     67  O   LYS A   4       8.336  -9.348   0.998  1.00 94.00           O  
ATOM     68  CG  LYS A   4      12.467  -7.294   1.377  1.00 94.00           C  
ATOM     69  HG2 LYS A   4      12.288  -6.283   1.743  1.00 94.00           H  
ATOM     70  HG3 LYS A   4      12.777  -7.930   2.207  1.00 94.00           H  
ATOM     71  CD  LYS A   4      13.565  -7.260   0.313  1.00 94.00           C  
ATOM     72  HD2 LYS A   4      13.634  -8.237  -0.165  1.00 94.00           H  
ATOM     73  HD3 LYS A   4      13.284  -6.526  -0.443  1.00 94.00           H  
ATOM     74  CE  LYS A   4      14.934  -6.889   0.881  1.00 94.00           C  
ATOM     75  HE2 LYS A   4      15.250  -7.687   1.553  1.00 94.00           H  
ATOM     76  HE3 LYS A   4      14.854  -5.964   1.453  1.00 94.00           H  
ATOM     77  NZ  LYS A   4      15.904  -6.736  -0.228  1.00 94.00           N  
ATOM     78  HZ1 LYS A   4      15.741  -7.440  -0.933  1.00 94.00           H  
ATOM     79  HZ2 LYS A   4      15.712  -5.904  -0.768  1.00 94.00           H  
ATOM     80  HZ3 LYS A   4      16.871  -6.762   0.064  1.00 94.00           H  
ATOM     81  N   VAL A   5       8.104  -7.324   0.055  1.00 96.06           N  
ATOM     82  H   VAL A   5       8.423  -6.366   0.040  1.00 96.06           H  
ATOM     83  CA  VAL A   5       6.971  -7.710  -0.807  1.00 96.06           C  
ATOM     84  HA  VAL A   5       6.155  -8.043  -0.166  1.00 96.06           H  
ATOM     85  C   VAL A   5       7.336  -8.881  -1.727  1.00 96.06           C  
ATOM     86  CB  VAL A   5       6.474  -6.523  -1.656  1.00 96.06           C  
ATOM     87  HB  VAL A   5       7.256  -6.222  -2.353  1.00 96.06           H  
ATOM     88  O   VAL A   5       6.533  -9.791  -1.924  1.00 96.06           O  
ATOM     89  CG1 VAL A   5       5.230  -6.937  -2.451  1.00 96.06           C  
ATOM     90 HG11 VAL A   5       4.707  -6.055  -2.824  1.00 96.06           H  
ATOM     91 HG12 VAL A   5       5.511  -7.570  -3.293  1.00 96.06           H  
ATOM     92 HG13 VAL A   5       4.545  -7.482  -1.802  1.00 96.06           H  
ATOM     93  CG2 VAL A   5       6.099  -5.306  -0.805  1.00 96.06           C  
ATOM     94 HG21 VAL A   5       6.946  -4.962  -0.211  1.00 96.06           H  
ATOM     95 HG22 VAL A   5       5.274  -5.576  -0.145  1.00 96.06           H  
ATOM     96 HG23 VAL A   5       5.784  -4.484  -1.447  1.00 96.06           H  
ATOM     97  N   SER A   6       8.566  -8.901  -2.246  1.00 97.38           N  
ATOM     98  H   SER A   6       9.203  -8.154  -2.009  1.00 97.38           H  
ATOM     99  CA  SER A   6       9.104  -9.979  -3.086  1.00 97.38           C  
ATOM    100  HA  SER A   6       8.535 -10.023  -4.014  1.00 97.38           H  
ATOM    101  C   SER A   6       9.002 -11.354  -2.409  1.00 97.38           C  
ATOM    102  CB  SER A   6      10.563  -9.642  -3.436  1.00 97.38           C  
ATOM    103  HB2 SER A   6      10.581  -8.746  -4.055  1.00 97.38           H  
ATOM    104  HB3 SER A   6      11.015 -10.464  -3.991  1.00 97.38           H  
ATOM    105  O   SER A   6       8.540 -12.322  -3.019  1.00 97.38           O  
ATOM    106  OG  SER A   6      11.321  -9.361  -2.275  1.00 97.38           O  
ATOM    107  HG  SER A   6      11.898  -8.620  -2.474  1.00 97.38           H  
ATOM    108  N   ASN A   7       9.342 -11.434  -1.122  1.00 97.31           N  
ATOM    109  H   ASN A   7       9.725 -10.606  -0.687  1.00 97.31           H  
ATOM    110  CA  ASN A   7       9.266 -12.661  -0.330  1.00 97.31           C  
ATOM    111  HA  ASN A   7       9.704 -13.477  -0.904  1.00 97.31           H  
ATOM    112  C   ASN A   7       7.817 -13.075  -0.045  1.00 97.31           C  
ATOM    113  CB  ASN A   7      10.104 -12.464   0.944  1.00 97.31           C  
ATOM    114  HB2 ASN A   7       9.895 -13.261   1.658  1.00 97.31           H  
ATOM    115  HB3 ASN A   7       9.848 -11.512   1.408  1.00 97.31           H  
ATOM    116  O   ASN A   7       7.481 -14.253  -0.183  1.00 97.31           O  
ATOM    117  CG  ASN A   7      11.600 -12.486   0.665  1.00 97.31           C  
ATOM    118  ND2 ASN A   7      12.414 -12.007   1.569  1.00 97.31           N  
ATOM    119 HD21 ASN A   7      12.064 -11.655   2.448  1.00 97.31           H  
ATOM    120 HD22 ASN A   7      13.408 -12.089   1.410  1.00 97.31           H  
ATOM    121  OD1 ASN A   7      12.058 -12.945  -0.373  1.00 97.31           O  
ATOM    122  N   ARG A   8       6.924 -12.120   0.246  1.00 97.69           N  
ATOM    123  H   ARG A   8       7.267 -11.176   0.350  1.00 97.69           H  
ATOM    124  CA  ARG A   8       5.480 -12.378   0.401  1.00 97.69           C  
ATOM    125  HA  ARG A   8       5.337 -13.167   1.140  1.00 97.69           H  
ATOM    126  C   ARG A   8       4.839 -12.906  -0.889  1.00 97.69           C  
ATOM    127  CB  ARG A   8       4.792 -11.093   0.895  1.00 97.69           C  
ATOM    128  HB2 ARG A   8       5.078 -10.261   0.253  1.00 97.69           H  
ATOM    129  HB3 ARG A   8       3.711 -11.207   0.809  1.00 97.69           H  
ATOM    130  O   ARG A   8       4.068 -13.866  -0.841  1.00 97.69           O  
ATOM    131  CG  ARG A   8       5.125 -10.722   2.352  1.00 97.69           C  
ATOM    132  HG2 ARG A   8       6.202 -10.616   2.480  1.00 97.69           H  
ATOM    133  HG3 ARG A   8       4.669  -9.753   2.554  1.00 97.69           H  
ATOM    134  CD  ARG A   8       4.589 -11.762   3.350  1.00 97.69           C  
ATOM    135  HD2 ARG A   8       5.255 -12.625   3.356  1.00 97.69           H  
ATOM    136  HD3 ARG A   8       3.602 -12.072   3.006  1.00 97.69           H  
ATOM    137  NE  ARG A   8       4.424 -11.231   4.718  1.00 97.69           N  
ATOM    138  HE  ARG A   8       4.216 -10.246   4.792  1.00 97.69           H  
ATOM    139  NH1 ARG A   8       4.177 -13.237   5.806  1.00 97.69           N  
ATOM    140 HH11 ARG A   8       4.222 -13.714   4.917  1.00 97.69           H  
ATOM    141 HH12 ARG A   8       4.078 -13.737   6.678  1.00 97.69           H  
ATOM    142  NH2 ARG A   8       4.079 -11.372   6.984  1.00 97.69           N  
ATOM    143 HH21 ARG A   8       3.908 -11.917   7.817  1.00 97.69           H  
ATOM    144 HH22 ARG A   8       3.993 -10.371   7.091  1.00 97.69           H  
ATOM    145  CZ  ARG A   8       4.231 -11.936   5.822  1.00 97.69           C  
ATOM    146  N   LEU A   9       5.213 -12.357  -2.047  1.00 98.19           N  
ATOM    147  H   LEU A   9       5.822 -11.553  -2.008  1.00 98.19           H  
ATOM    148  CA  LEU A   9       4.768 -12.850  -3.356  1.00 98.19           C  
ATOM    149  HA  LEU A   9       3.679 -12.893  -3.361  1.00 98.19           H  
ATOM    150  C   LEU A   9       5.253 -14.281  -3.622  1.00 98.19           C  
ATOM    151  CB  LEU A   9       5.246 -11.899  -4.470  1.00 98.19           C  
ATOM    152  HB2 LEU A   9       6.315 -11.727  -4.348  1.00 98.19           H  
ATOM    153  HB3 LEU A   9       5.101 -12.392  -5.431  1.00 98.19           H  
ATOM    154  O   LEU A   9       4.440 -15.144  -3.957  1.00 98.19           O  
ATOM    155  CG  LEU A   9       4.528 -10.538  -4.519  1.00 98.19           C  
ATOM    156  HG  LEU A   9       4.586 -10.048  -3.547  1.00 98.19           H  
ATOM    157  CD1 LEU A   9       5.208  -9.648  -5.562  1.00 98.19           C  
ATOM    158 HD11 LEU A   9       5.154 -10.109  -6.548  1.00 98.19           H  
ATOM    159 HD12 LEU A   9       6.252  -9.500  -5.288  1.00 98.19           H  
ATOM    160 HD13 LEU A   9       4.718  -8.674  -5.588  1.00 98.19           H  
ATOM    161  CD2 LEU A   9       3.053 -10.684  -4.900  1.00 98.19           C  
ATOM    162 HD21 LEU A   9       2.517 -11.230  -4.124  1.00 98.19           H  
ATOM    163 HD22 LEU A   9       2.598  -9.696  -4.983  1.00 98.19           H  
ATOM    164 HD23 LEU A   9       2.958 -11.208  -5.851  1.00 98.19           H  
ATOM    165  N   LYS A  10       6.550 -14.564  -3.422  1.00 98.00           N  
ATOM    166  H   LYS A  10       7.165 -13.808  -3.154  1.00 98.00           H  
ATOM    167  CA  LYS A  10       7.108 -15.924  -3.563  1.00 98.00           C  
ATOM    168  HA  LYS A  10       6.937 -16.283  -4.578  1.00 98.00           H  
ATOM    169  C   LYS A  10       6.426 -16.917  -2.627  1.00 98.00           C  
ATOM    170  CB  LYS A  10       8.614 -15.930  -3.266  1.00 98.00           C  
ATOM    171  HB2 LYS A  10       8.948 -16.961  -3.155  1.00 98.00           H  
ATOM    172  HB3 LYS A  10       8.794 -15.412  -2.324  1.00 98.00           H  
ATOM    173  O   LYS A  10       6.122 -18.034  -3.042  1.00 98.00           O  
ATOM    174  CG  LYS A  10       9.446 -15.282  -4.375  1.00 98.00           C  
ATOM    175  HG2 LYS A  10       9.090 -14.266  -4.547  1.00 98.00           H  
ATOM    176  HG3 LYS A  10       9.333 -15.850  -5.298  1.00 98.00           H  
ATOM    177  CD  LYS A  10      10.926 -15.249  -3.968  1.00 98.00           C  
ATOM    178  HD2 LYS A  10      11.013 -14.841  -2.962  1.00 98.00           H  
ATOM    179  HD3 LYS A  10      11.348 -16.254  -3.993  1.00 98.00           H  
ATOM    180  CE  LYS A  10      11.662 -14.332  -4.938  1.00 98.00           C  
ATOM    181  HE2 LYS A  10      11.652 -14.755  -5.943  1.00 98.00           H  
ATOM    182  HE3 LYS A  10      11.081 -13.410  -4.951  1.00 98.00           H  
ATOM    183  NZ  LYS A  10      13.042 -14.003  -4.508  1.00 98.00           N  
ATOM    184  HZ1 LYS A  10      13.644 -14.814  -4.523  1.00 98.00           H  
ATOM    185  HZ2 LYS A  10      13.423 -13.294  -5.117  1.00 98.00           H  
ATOM    186  HZ3 LYS A  10      13.031 -13.616  -3.575  1.00 98.00           H  
ATOM    187  N   HIS A  11       6.162 -16.507  -1.388  1.00 97.69           N  
ATOM    188  H   HIS A  11       6.491 -15.596  -1.102  1.00 97.69           H  
ATOM    189  CA  HIS A  11       5.460 -17.324  -0.407  1.00 97.69           C  
ATOM    190  HA  HIS A  11       6.015 -18.252  -0.270  1.00 97.69           H  
ATOM    191  C   HIS A  11       4.059 -17.707  -0.904  1.00 97.69           C  
ATOM    192  CB  HIS A  11       5.430 -16.591   0.938  1.00 97.69           C  
ATOM    193  HB2 HIS A  11       6.452 -16.382   1.254  1.00 97.69           H  
ATOM    194  HB3 HIS A  11       4.911 -15.639   0.830  1.00 97.69           H  
ATOM    195  O   HIS A  11       3.764 -18.898  -0.980  1.00 97.69           O  
ATOM    196  CG  HIS A  11       4.750 -17.390   2.014  1.00 97.69           C  
ATOM    197  CD2 HIS A  11       3.425 -17.337   2.349  1.00 97.69           C  
ATOM    198  HD2 HIS A  11       2.671 -16.718   1.887  1.00 97.69           H  
ATOM    199  ND1 HIS A  11       5.342 -18.323   2.835  1.00 97.69           N  
ATOM    200  HD1 HIS A  11       6.327 -18.537   2.892  1.00 97.69           H  
ATOM    201  CE1 HIS A  11       4.395 -18.817   3.651  1.00 97.69           C  
ATOM    202  HE1 HIS A  11       4.556 -19.544   4.433  1.00 97.69           H  
ATOM    203  NE2 HIS A  11       3.214 -18.239   3.390  1.00 97.69           N  
ATOM    204  N   ILE A  12       3.237 -16.738  -1.339  1.00 97.62           N  
ATOM    205  H   ILE A  12       3.542 -15.777  -1.269  1.00 97.62           H  
ATOM    206  CA  ILE A  12       1.903 -17.019  -1.908  1.00 97.62           C  
ATOM    207  HA  ILE A  12       1.310 -17.538  -1.156  1.00 97.62           H  
ATOM    208  C   ILE A  12       2.000 -17.947  -3.118  1.00 97.62           C  
ATOM    209  CB  ILE A  12       1.149 -15.724  -2.292  1.00 97.62           C  
ATOM    210  HB  ILE A  12       1.827 -15.062  -2.830  1.00 97.62           H  
ATOM    211  O   ILE A  12       1.230 -18.902  -3.220  1.00 97.62           O  
ATOM    212  CG1 ILE A  12       0.674 -15.028  -1.009  1.00 97.62           C  
ATOM    213 HG12 ILE A  12       1.549 -14.880  -0.376  1.00 97.62           H  
ATOM    214 HG13 ILE A  12      -0.032 -15.666  -0.478  1.00 97.62           H  
ATOM    215  CG2 ILE A  12      -0.069 -16.015  -3.195  1.00 97.62           C  
ATOM    216 HG21 ILE A  12      -0.733 -16.727  -2.703  1.00 97.62           H  
ATOM    217 HG22 ILE A  12       0.250 -16.416  -4.156  1.00 97.62           H  
ATOM    218 HG23 ILE A  12      -0.621 -15.101  -3.413  1.00 97.62           H  
ATOM    219  CD1 ILE A  12       0.030 -13.658  -1.242  1.00 97.62           C  
ATOM    220 HD11 ILE A  12      -0.905 -13.749  -1.794  1.00 97.62           H  
ATOM    221 HD12 ILE A  12      -0.224 -13.218  -0.278  1.00 97.62           H  
ATOM    222 HD13 ILE A  12       0.721 -13.001  -1.769  1.00 97.62           H  
ATOM    223  N   MET A  13       2.932 -17.678  -4.034  1.00 98.38           N  
ATOM    224  H   MET A  13       3.522 -16.869  -3.902  1.00 98.38           H  
ATOM    225  CA  MET A  13       3.117 -18.502  -5.227  1.00 98.38           C  
ATOM    226  HA  MET A  13       2.188 -18.512  -5.796  1.00 98.38           H  
ATOM    227  C   MET A  13       3.429 -19.952  -4.870  1.00 98.38           C  
ATOM    228  CB  MET A  13       4.235 -17.931  -6.103  1.00 98.38           C  
ATOM    229  HB2 MET A  13       5.103 -17.688  -5.490  1.00 98.38           H  
ATOM    230  HB3 MET A  13       4.533 -18.685  -6.831  1.00 98.38           H  
ATOM    231  O   MET A  13       2.833 -20.855  -5.448  1.00 98.38           O  
ATOM    232  CG  MET A  13       3.772 -16.682  -6.850  1.00 98.38           C  
ATOM    233  HG2 MET A  13       2.943 -16.960  -7.500  1.00 98.38           H  
ATOM    234  HG3 MET A  13       3.409 -15.951  -6.127  1.00 98.38           H  
ATOM    235  SD  MET A  13       5.054 -15.892  -7.855  1.00 98.38           S  
ATOM    236  CE  MET A  13       5.204 -17.126  -9.168  1.00 98.38           C  
ATOM    237  HE1 MET A  13       5.913 -16.778  -9.919  1.00 98.38           H  
ATOM    238  HE2 MET A  13       5.558 -18.069  -8.751  1.00 98.38           H  
ATOM    239  HE3 MET A  13       4.224 -17.282  -9.620  1.00 98.38           H  
ATOM    240  N   LYS A  14       4.309 -20.178  -3.889  1.00 98.12           N  
ATOM    241  H   LYS A  14       4.755 -19.382  -3.455  1.00 98.12           H  
ATOM    242  CA  LYS A  14       4.673 -21.520  -3.432  1.00 98.12           C  
ATOM    243  HA  LYS A  14       4.949 -22.117  -4.301  1.00 98.12           H  
ATOM    244  C   LYS A  14       3.489 -22.238  -2.788  1.00 98.12           C  
ATOM    245  CB  LYS A  14       5.885 -21.425  -2.493  1.00 98.12           C  
ATOM    246  HB2 LYS A  14       6.692 -20.909  -3.014  1.00 98.12           H  
ATOM    247  HB3 LYS A  14       5.621 -20.845  -1.609  1.00 98.12           H  
ATOM    248  O   LYS A  14       3.150 -23.333  -3.220  1.00 98.12           O  
ATOM    249  CG  LYS A  14       6.380 -22.814  -2.063  1.00 98.12           C  
ATOM    250  HG2 LYS A  14       6.615 -23.401  -2.951  1.00 98.12           H  
ATOM    251  HG3 LYS A  14       5.595 -23.324  -1.503  1.00 98.12           H  
ATOM    252  CD  LYS A  14       7.629 -22.716  -1.178  1.00 98.12           C  
ATOM    253  HD2 LYS A  14       7.393 -22.130  -0.290  1.00 98.12           H  
ATOM    254  HD3 LYS A  14       8.426 -22.223  -1.735  1.00 98.12           H  
ATOM    255  CE  LYS A  14       8.074 -24.126  -0.767  1.00 98.12           C  
ATOM    256  HE2 LYS A  14       8.264 -24.707  -1.669  1.00 98.12           H  
ATOM    257  HE3 LYS A  14       7.253 -24.607  -0.236  1.00 98.12           H  
ATOM    258  NZ  LYS A  14       9.289 -24.107   0.090  1.00 98.12           N  
ATOM    259  HZ1 LYS A  14       9.550 -25.049   0.345  1.00 98.12           H  
ATOM    260  HZ2 LYS A  14       9.118 -23.596   0.944  1.00 98.12           H  
ATOM    261  HZ3 LYS A  14      10.069 -23.687  -0.395  1.00 98.12           H  
ATOM    262  N   ILE A  15       2.849 -21.632  -1.785  1.00 97.62           N  
ATOM    263  H   ILE A  15       3.158 -20.716  -1.491  1.00 97.62           H  
ATOM    264  CA  ILE A  15       1.789 -22.310  -1.017  1.00 97.62           C  
ATOM    265  HA  ILE A  15       2.155 -23.300  -0.746  1.00 97.62           H  
ATOM    266  C   ILE A  15       0.522 -22.548  -1.849  1.00 97.62           C  
ATOM    267  CB  ILE A  15       1.460 -21.572   0.301  1.00 97.62           C  
ATOM    268  HB  ILE A  15       0.772 -22.207   0.859  1.00 97.62           H  
ATOM    269  O   ILE A  15      -0.193 -23.512  -1.608  1.00 97.62           O  
ATOM    270  CG1 ILE A  15       0.728 -20.241   0.031  1.00 97.62           C  
ATOM    271 HG12 ILE A  15      -0.219 -20.478  -0.454  1.00 97.62           H  
ATOM    272 HG13 ILE A  15       1.328 -19.627  -0.642  1.00 97.62           H  
ATOM    273  CG2 ILE A  15       2.719 -21.410   1.172  1.00 97.62           C  
ATOM    274 HG21 ILE A  15       2.436 -21.069   2.168  1.00 97.62           H  
ATOM    275 HG22 ILE A  15       3.220 -22.372   1.277  1.00 97.62           H  
ATOM    276 HG23 ILE A  15       3.407 -20.684   0.741  1.00 97.62           H  
ATOM    277  CD1 ILE A  15       0.358 -19.413   1.260  1.00 97.62           C  
ATOM    278 HD11 ILE A  15       1.260 -19.058   1.758  1.00 97.62           H  
ATOM    279 HD12 ILE A  15      -0.232 -18.550   0.952  1.00 97.62           H  
ATOM    280 HD13 ILE A  15      -0.226 -20.018   1.953  1.00 97.62           H  
ATOM    281  N   ARG A  16       0.240 -21.683  -2.835  1.00 98.25           N  
ATOM    282  H   ARG A  16       0.847 -20.884  -2.953  1.00 98.25           H  
ATOM    283  CA  ARG A  16      -0.932 -21.804  -3.719  1.00 98.25           C  
ATOM    284  HA  ARG A  16      -1.638 -22.502  -3.269  1.00 98.25           H  
ATOM    285  C   ARG A  16      -0.605 -22.417  -5.081  1.00 98.25           C  
ATOM    286  CB  ARG A  16      -1.646 -20.452  -3.865  1.00 98.25           C  
ATOM    287  HB2 ARG A  16      -2.546 -20.605  -4.460  1.00 98.25           H  
ATOM    288  HB3 ARG A  16      -0.997 -19.755  -4.394  1.00 98.25           H  
ATOM    289  O   ARG A  16      -1.478 -22.446  -5.943  1.00 98.25           O  
ATOM    290  CG  ARG A  16      -2.046 -19.830  -2.522  1.00 98.25           C  
ATOM    291  HG2 ARG A  16      -1.161 -19.398  -2.055  1.00 98.25           H  
ATOM    292  HG3 ARG A  16      -2.479 -20.589  -1.870  1.00 98.25           H  
ATOM    293  CD  ARG A  16      -3.059 -18.713  -2.751  1.00 98.25           C  
ATOM    294  HD2 ARG A  16      -2.637 -18.015  -3.473  1.00 98.25           H  
ATOM    295  HD3 ARG A  16      -3.967 -19.150  -3.168  1.00 98.25           H  
ATOM    296  NE  ARG A  16      -3.394 -17.993  -1.505  1.00 98.25           N  
ATOM    297  HE  ARG A  16      -3.078 -18.386  -0.630  1.00 98.25           H  
ATOM    298  NH1 ARG A  16      -4.575 -16.347  -2.530  1.00 98.25           N  
ATOM    299 HH11 ARG A  16      -4.474 -16.826  -3.413  1.00 98.25           H  
ATOM    300 HH12 ARG A  16      -4.970 -15.420  -2.468  1.00 98.25           H  
ATOM    301  NH2 ARG A  16      -4.302 -16.233  -0.331  1.00 98.25           N  
ATOM    302 HH21 ARG A  16      -3.973 -16.586   0.557  1.00 98.25           H  
ATOM    303 HH22 ARG A  16      -4.813 -15.362  -0.338  1.00 98.25           H  
ATOM    304  CZ  ARG A  16      -4.086 -16.869  -1.447  1.00 98.25           C  
ATOM    305  N   ASN A  17       0.636 -22.860  -5.285  1.00 98.31           N  
ATOM    306  H   ASN A  17       1.284 -22.824  -4.512  1.00 98.31           H  
ATOM    307  CA  ASN A  17       1.134 -23.403  -6.549  1.00 98.31           C  
ATOM    308  HA  ASN A  17       2.221 -23.425  -6.472  1.00 98.31           H  
ATOM    309  C   ASN A  17       0.815 -22.510  -7.774  1.00 98.31           C  
ATOM    310  CB  ASN A  17       0.647 -24.855  -6.675  1.00 98.31           C  
ATOM    311  HB2 ASN A  17      -0.425 -24.857  -6.873  1.00 98.31           H  
ATOM    312  HB3 ASN A  17       0.829 -25.389  -5.742  1.00 98.31           H  
ATOM    313  O   ASN A  17       0.315 -22.979  -8.795  1.00 98.31           O  
ATOM    314  CG  ASN A  17       1.363 -25.607  -7.779  1.00 98.31           C  
ATOM    315  ND2 ASN A  17       0.708 -26.566  -8.388  1.00 98.31           N  
ATOM    316 HD21 ASN A  17      -0.250 -26.765  -8.136  1.00 98.31           H  
ATOM    317 HD22 ASN A  17       1.217 -27.091  -9.084  1.00 98.31           H  
ATOM    318  OD1 ASN A  17       2.522 -25.372  -8.086  1.00 98.31           O  
ATOM    319  N   LEU A  18       1.068 -21.202  -7.658  1.00 98.31           N  
ATOM    320  H   LEU A  18       1.556 -20.906  -6.825  1.00 98.31           H  
ATOM    321  CA  LEU A  18       0.814 -20.218  -8.716  1.00 98.31           C  
ATOM    322  HA  LEU A  18       0.118 -20.645  -9.438  1.00 98.31           H  
ATOM    323  C   LEU A  18       2.095 -19.875  -9.474  1.00 98.31           C  
ATOM    324  CB  LEU A  18       0.184 -18.932  -8.149  1.00 98.31           C  
ATOM    325  HB2 LEU A  18       0.050 -18.225  -8.967  1.00 98.31           H  
ATOM    326  HB3 LEU A  18       0.889 -18.486  -7.448  1.00 98.31           H  
ATOM    327  O   LEU A  18       3.132 -19.570  -8.882  1.00 98.31           O  
ATOM    328  CG  LEU A  18      -1.166 -19.118  -7.440  1.00 98.31           C  
ATOM    329  HG  LEU A  18      -1.069 -19.875  -6.662  1.00 98.31           H  
ATOM    330  CD1 LEU A  18      -1.579 -17.800  -6.779  1.00 98.31           C  
ATOM    331 HD11 LEU A  18      -0.821 -17.510  -6.051  1.00 98.31           H  
ATOM    332 HD12 LEU A  18      -2.528 -17.934  -6.259  1.00 98.31           H  
ATOM    333 HD13 LEU A  18      -1.677 -17.016  -7.530  1.00 98.31           H  
ATOM    334  CD2 LEU A  18      -2.275 -19.537  -8.405  1.00 98.31           C  
ATOM    335 HD21 LEU A  18      -3.215 -19.634  -7.861  1.00 98.31           H  
ATOM    336 HD22 LEU A  18      -2.036 -20.513  -8.826  1.00 98.31           H  
ATOM    337 HD23 LEU A  18      -2.372 -18.810  -9.212  1.00 98.31           H  
ATOM    338  N   LYS A  19       1.996 -19.803 -10.800  1.00 98.31           N  
ATOM    339  H   LYS A  19       1.121 -20.082 -11.219  1.00 98.31           H  
ATOM    340  CA  LYS A  19       3.011 -19.211 -11.676  1.00 98.31           C  
ATOM    341  HA  LYS A  19       3.983 -19.308 -11.194  1.00 98.31           H  
ATOM    342  C   LYS A  19       2.730 -17.721 -11.876  1.00 98.31           C  
ATOM    343  CB  LYS A  19       3.042 -19.980 -13.008  1.00 98.31           C  
ATOM    344  HB2 LYS A  19       3.772 -19.520 -13.673  1.00 98.31           H  
ATOM    345  HB3 LYS A  19       2.059 -19.914 -13.475  1.00 98.31           H  
ATOM    346  O   LYS A  19       1.622 -17.231 -11.665  1.00 98.31           O  
ATOM    347  CG  LYS A  19       3.409 -21.462 -12.824  1.00 98.31           C  
ATOM    348  HG2 LYS A  19       2.710 -21.931 -12.131  1.00 98.31           H  
ATOM    349  HG3 LYS A  19       4.415 -21.536 -12.411  1.00 98.31           H  
ATOM    350  CD  LYS A  19       3.344 -22.221 -14.156  1.00 98.31           C  
ATOM    351  HD2 LYS A  19       4.071 -21.804 -14.853  1.00 98.31           H  
ATOM    352  HD3 LYS A  19       2.341 -22.117 -14.569  1.00 98.31           H  
ATOM    353  CE  LYS A  19       3.644 -23.704 -13.906  1.00 98.31           C  
ATOM    354  HE2 LYS A  19       2.964 -24.060 -13.132  1.00 98.31           H  
ATOM    355  HE3 LYS A  19       4.658 -23.802 -13.519  1.00 98.31           H  
ATOM    356  NZ  LYS A  19       3.475 -24.527 -15.131  1.00 98.31           N  
ATOM    357  HZ1 LYS A  19       4.112 -24.241 -15.862  1.00 98.31           H  
ATOM    358  HZ2 LYS A  19       2.526 -24.459 -15.470  1.00 98.31           H  
ATOM    359  HZ3 LYS A  19       3.651 -25.500 -14.922  1.00 98.31           H  
ATOM    360  N   GLN A  20       3.729 -16.983 -12.368  1.00 98.06           N  
ATOM    361  H   GLN A  20       4.634 -17.415 -12.488  1.00 98.06           H  
ATOM    362  CA  GLN A  20       3.561 -15.552 -12.671  1.00 98.06           C  
ATOM    363  HA  GLN A  20       3.321 -15.021 -11.751  1.00 98.06           H  
ATOM    364  C   GLN A  20       2.414 -15.297 -13.664  1.00 98.06           C  
ATOM    365  CB  GLN A  20       4.847 -14.961 -13.264  1.00 98.06           C  
ATOM    366  HB2 GLN A  20       4.642 -13.912 -13.478  1.00 98.06           H  
ATOM    367  HB3 GLN A  20       5.084 -15.458 -14.205  1.00 98.06           H  
ATOM    368  O   GLN A  20       1.681 -14.321 -13.530  1.00 98.06           O  
ATOM    369  CG  GLN A  20       6.068 -15.045 -12.336  1.00 98.06           C  
ATOM    370  HG2 GLN A  20       6.418 -16.077 -12.288  1.00 98.06           H  
ATOM    371  HG3 GLN A  20       5.765 -14.740 -11.334  1.00 98.06           H  
ATOM    372  CD  GLN A  20       7.219 -14.149 -12.802  1.00 98.06           C  
ATOM    373  NE2 GLN A  20       8.434 -14.376 -12.357  1.00 98.06           N  
ATOM    374 HE21 GLN A  20       8.628 -15.086 -11.665  1.00 98.06           H  
ATOM    375 HE22 GLN A  20       9.145 -13.729 -12.668  1.00 98.06           H  
ATOM    376  OE1 GLN A  20       7.049 -13.238 -13.595  1.00 98.06           O  
ATOM    377  N   VAL A  21       2.238 -16.189 -14.648  1.00 98.00           N  
ATOM    378  H   VAL A  21       2.832 -17.006 -14.665  1.00 98.00           H  
ATOM    379  CA  VAL A  21       1.152 -16.095 -15.637  1.00 98.00           C  
ATOM    380  HA  VAL A  21       1.208 -15.111 -16.102  1.00 98.00           H  
ATOM    381  C   VAL A  21      -0.231 -16.180 -14.985  1.00 98.00           C  
ATOM    382  CB  VAL A  21       1.334 -17.145 -16.752  1.00 98.00           C  
ATOM    383  HB  VAL A  21       2.326 -16.992 -17.178  1.00 98.00           H  
ATOM    384  O   VAL A  21      -1.139 -15.459 -15.397  1.00 98.00           O  
ATOM    385  CG1 VAL A  21       1.267 -18.597 -16.263  1.00 98.00           C  
ATOM    386 HG11 VAL A  21       2.019 -18.778 -15.496  1.00 98.00           H  
ATOM    387 HG12 VAL A  21       0.280 -18.825 -15.860  1.00 98.00           H  
ATOM    388 HG13 VAL A  21       1.453 -19.274 -17.096  1.00 98.00           H  
ATOM    389  CG2 VAL A  21       0.325 -16.950 -17.885  1.00 98.00           C  
ATOM    390 HG21 VAL A  21       0.341 -15.916 -18.231  1.00 98.00           H  
ATOM    391 HG22 VAL A  21      -0.678 -17.196 -17.536  1.00 98.00           H  
ATOM    392 HG23 VAL A  21       0.572 -17.609 -18.718  1.00 98.00           H  
ATOM    393  N   ASP A  22      -0.373 -16.975 -13.925  1.00 98.50           N  
ATOM    394  H   ASP A  22       0.406 -17.533 -13.607  1.00 98.50           H  
ATOM    395  CA  ASP A  22      -1.641 -17.144 -13.214  1.00 98.50           C  
ATOM    396  HA  ASP A  22      -2.427 -17.348 -13.941  1.00 98.50           H  
ATOM    397  C   ASP A  22      -2.006 -15.867 -12.460  1.00 98.50           C  
ATOM    398  CB  ASP A  22      -1.566 -18.338 -12.251  1.00 98.50           C  
ATOM    399  HB2 ASP A  22      -2.555 -18.508 -11.826  1.00 98.50           H  
ATOM    400  HB3 ASP A  22      -0.885 -18.104 -11.433  1.00 98.50           H  
ATOM    401  O   ASP A  22      -3.148 -15.418 -12.527  1.00 98.50           O  
ATOM    402  CG  ASP A  22      -1.102 -19.614 -12.953  1.00 98.50           C  
ATOM    403  OD1 ASP A  22      -1.544 -19.837 -14.099  1.00 98.50           O  
ATOM    404  OD2 ASP A  22      -0.232 -20.296 -12.373  1.00 98.50           O  
ATOM    405  N   ILE A  23      -1.024 -15.231 -11.810  1.00 98.69           N  
ATOM    406  H   ILE A  23      -0.112 -15.665 -11.800  1.00 98.69           H  
ATOM    407  CA  ILE A  23      -1.208 -13.935 -11.140  1.00 98.69           C  
ATOM    408  HA  ILE A  23      -2.029 -14.026 -10.429  1.00 98.69           H  
ATOM    409  C   ILE A  23      -1.611 -12.865 -12.156  1.00 98.69           C  
ATOM    410  CB  ILE A  23       0.061 -13.518 -10.363  1.00 98.69           C  
ATOM    411  HB  ILE A  23       0.896 -13.477 -11.063  1.00 98.69           H  
ATOM    412  O   ILE A  23      -2.584 -12.147 -11.931  1.00 98.69           O  
ATOM    413  CG1 ILE A  23       0.385 -14.572  -9.282  1.00 98.69           C  
ATOM    414 HG12 ILE A  23       0.571 -15.534  -9.760  1.00 98.69           H  
ATOM    415 HG13 ILE A  23      -0.478 -14.692  -8.627  1.00 98.69           H  
ATOM    416  CG2 ILE A  23      -0.119 -12.115  -9.741  1.00 98.69           C  
ATOM    417 HG21 ILE A  23      -0.334 -11.368 -10.505  1.00 98.69           H  
ATOM    418 HG22 ILE A  23       0.798 -11.792  -9.248  1.00 98.69           H  
ATOM    419 HG23 ILE A  23      -0.932 -12.125  -9.016  1.00 98.69           H  
ATOM    420  CD1 ILE A  23       1.613 -14.250  -8.424  1.00 98.69           C  
ATOM    421 HD11 ILE A  23       1.452 -13.351  -7.830  1.00 98.69           H  
ATOM    422 HD12 ILE A  23       1.773 -15.075  -7.730  1.00 98.69           H  
ATOM    423 HD13 ILE A  23       2.493 -14.128  -9.056  1.00 98.69           H  
ATOM    424  N   ILE A  24      -0.913 -12.775 -13.295  1.00 98.56           N  
ATOM    425  H   ILE A  24      -0.123 -13.390 -13.425  1.00 98.56           H  
ATOM    426  CA  ILE A  24      -1.255 -11.805 -14.343  1.00 98.56           C  
ATOM    427  HA  ILE A  24      -1.232 -10.807 -13.904  1.00 98.56           H  
ATOM    428  C   ILE A  24      -2.689 -12.022 -14.827  1.00 98.56           C  
ATOM    429  CB  ILE A  24      -0.240 -11.852 -15.507  1.00 98.56           C  
ATOM    430  HB  ILE A  24      -0.125 -12.891 -15.815  1.00 98.56           H  
ATOM    431  O   ILE A  24      -3.466 -11.070 -14.852  1.00 98.56           O  
ATOM    432  CG1 ILE A  24       1.152 -11.338 -15.081  1.00 98.56           C  
ATOM    433 HG12 ILE A  24       1.848 -11.497 -15.905  1.00 98.56           H  
ATOM    434 HG13 ILE A  24       1.506 -11.937 -14.242  1.00 98.56           H  
ATOM    435  CG2 ILE A  24      -0.731 -11.065 -16.738  1.00 98.56           C  
ATOM    436 HG21 ILE A  24      -1.034 -10.058 -16.449  1.00 98.56           H  
ATOM    437 HG22 ILE A  24      -1.579 -11.572 -17.197  1.00 98.56           H  
ATOM    438 HG23 ILE A  24       0.065 -10.999 -17.480  1.00 98.56           H  
ATOM    439  CD1 ILE A  24       1.229  -9.861 -14.665  1.00 98.56           C  
ATOM    440 HD11 ILE A  24       0.929  -9.211 -15.488  1.00 98.56           H  
ATOM    441 HD12 ILE A  24       2.258  -9.624 -14.395  1.00 98.56           H  
ATOM    442 HD13 ILE A  24       0.599  -9.669 -13.797  1.00 98.56           H  
ATOM    443  N   ASN A  25      -3.076 -13.257 -15.149  1.00 98.44           N  
ATOM    444  H   ASN A  25      -2.408 -14.011 -15.081  1.00 98.44           H  
ATOM    445  CA  ASN A  25      -4.430 -13.554 -15.613  1.00 98.44           C  
ATOM    446  HA  ASN A  25      -4.656 -12.906 -16.460  1.00 98.44           H  
ATOM    447  C   ASN A  25      -5.494 -13.238 -14.555  1.00 98.44           C  
ATOM    448  CB  ASN A  25      -4.491 -15.016 -16.079  1.00 98.44           C  
ATOM    449  HB2 ASN A  25      -5.532 -15.320 -16.181  1.00 98.44           H  
ATOM    450  HB3 ASN A  25      -4.024 -15.659 -15.333  1.00 98.44           H  
ATOM    451  O   ASN A  25      -6.477 -12.573 -14.880  1.00 98.44           O  
ATOM    452  CG  ASN A  25      -3.828 -15.231 -17.428  1.00 98.44           C  
ATOM    453  ND2 ASN A  25      -3.362 -16.429 -17.688  1.00 98.44           N  
ATOM    454 HD21 ASN A  25      -2.960 -16.600 -18.598  1.00 98.44           H  
ATOM    455 HD22 ASN A  25      -3.394 -17.153 -16.984  1.00 98.44           H  
ATOM    456  OD1 ASN A  25      -3.774 -14.347 -18.281  1.00 98.44           O  
ATOM    457  N   LYS A  26      -5.271 -13.629 -13.294  1.00 98.44           N  
ATOM    458  H   LYS A  26      -4.437 -14.164 -13.098  1.00 98.44           H  
ATOM    459  CA  LYS A  26      -6.162 -13.299 -12.168  1.00 98.44           C  
ATOM    460  HA  LYS A  26      -7.175 -13.626 -12.400  1.00 98.44           H  
ATOM    461  C   LYS A  26      -6.259 -11.793 -11.922  1.00 98.44           C  
ATOM    462  CB  LYS A  26      -5.681 -14.014 -10.895  1.00 98.44           C  
ATOM    463  HB2 LYS A  26      -4.613 -13.840 -10.764  1.00 98.44           H  
ATOM    464  HB3 LYS A  26      -6.200 -13.592 -10.034  1.00 98.44           H  
ATOM    465  O   LYS A  26      -7.306 -11.322 -11.495  1.00 98.44           O  
ATOM    466  CG  LYS A  26      -5.970 -15.523 -10.929  1.00 98.44           C  
ATOM    467  HG2 LYS A  26      -5.570 -15.963 -11.842  1.00 98.44           H  
ATOM    468  HG3 LYS A  26      -7.050 -15.672 -10.920  1.00 98.44           H  
ATOM    469  CD  LYS A  26      -5.340 -16.223  -9.715  1.00 98.44           C  
ATOM    470  HD2 LYS A  26      -5.731 -15.788  -8.795  1.00 98.44           H  
ATOM    471  HD3 LYS A  26      -4.264 -16.055  -9.740  1.00 98.44           H  
ATOM    472  CE  LYS A  26      -5.589 -17.739  -9.725  1.00 98.44           C  
ATOM    473  HE2 LYS A  26      -4.986 -18.191  -8.937  1.00 98.44           H  
ATOM    474  HE3 LYS A  26      -5.237 -18.143 -10.674  1.00 98.44           H  
ATOM    475  NZ  LYS A  26      -7.020 -18.085  -9.518  1.00 98.44           N  
ATOM    476  HZ1 LYS A  26      -7.147 -19.087  -9.519  1.00 98.44           H  
ATOM    477  HZ2 LYS A  26      -7.593 -17.697 -10.255  1.00 98.44           H  
ATOM    478  HZ3 LYS A  26      -7.355 -17.727  -8.635  1.00 98.44           H  
ATOM    479  N   SER A  27      -5.203 -11.030 -12.215  1.00 98.56           N  
ATOM    480  H   SER A  27      -4.336 -11.495 -12.441  1.00 98.56           H  
ATOM    481  CA  SER A  27      -5.199  -9.577 -12.020  1.00 98.56           C  
ATOM    482  HA  SER A  27      -5.673  -9.369 -11.060  1.00 98.56           H  
ATOM    483  C   SER A  27      -6.000  -8.815 -13.076  1.00 98.56           C  
ATOM    484  CB  SER A  27      -3.771  -9.027 -11.935  1.00 98.56           C  
ATOM    485  HB2 SER A  27      -3.169  -9.644 -11.267  1.00 98.56           H  
ATOM    486  HB3 SER A  27      -3.808  -8.019 -11.524  1.00 98.56           H  
ATOM    487  O   SER A  27      -6.477  -7.725 -12.779  1.00 98.56           O  
ATOM    488  OG  SER A  27      -3.152  -8.975 -13.205  1.00 98.56           O  
ATOM    489  HG  SER A  27      -3.267  -9.820 -13.646  1.00 98.56           H  
ATOM    490  N   LYS A  28      -6.185  -9.356 -14.292  1.00 98.38           N  
ATOM    491  H   LYS A  28      -5.813 -10.281 -14.454  1.00 98.38           H  
ATOM    492  CA  LYS A  28      -6.802  -8.636 -15.429  1.00 98.38           C  
ATOM    493  HA  LYS A  28      -6.138  -7.819 -15.710  1.00 98.38           H  
ATOM    494  C   LYS A  28      -8.149  -7.963 -15.097  1.00 98.38           C  
ATOM    495  CB  LYS A  28      -6.959  -9.563 -16.649  1.00 98.38           C  
ATOM    496  HB2 LYS A  28      -7.653  -9.101 -17.351  1.00 98.38           H  
ATOM    497  HB3 LYS A  28      -7.385 -10.518 -16.340  1.00 98.38           H  
ATOM    498  O   LYS A  28      -8.291  -6.784 -15.428  1.00 98.38           O  
ATOM    499  CG  LYS A  28      -5.648  -9.832 -17.396  1.00 98.38           C  
ATOM    500  HG2 LYS A  28      -4.886 -10.174 -16.696  1.00 98.38           H  
ATOM    501  HG3 LYS A  28      -5.308  -8.910 -17.868  1.00 98.38           H  
ATOM    502  CD  LYS A  28      -5.873 -10.914 -18.462  1.00 98.38           C  
ATOM    503  HD2 LYS A  28      -6.691 -10.616 -19.118  1.00 98.38           H  
ATOM    504  HD3 LYS A  28      -6.146 -11.843 -17.961  1.00 98.38           H  
ATOM    505  CE  LYS A  28      -4.607 -11.128 -19.297  1.00 98.38           C  
ATOM    506  HE2 LYS A  28      -3.753 -11.203 -18.624  1.00 98.38           H  
ATOM    507  HE3 LYS A  28      -4.462 -10.253 -19.931  1.00 98.38           H  
ATOM    508  NZ  LYS A  28      -4.698 -12.359 -20.122  1.00 98.38           N  
ATOM    509  HZ1 LYS A  28      -5.578 -12.412 -20.614  1.00 98.38           H  
ATOM    510  HZ2 LYS A  28      -3.945 -12.402 -20.794  1.00 98.38           H  
ATOM    511  HZ3 LYS A  28      -4.602 -13.171 -19.529  1.00 98.38           H  
ATOM    512  N   PRO A  29      -9.122  -8.624 -14.432  1.00 97.81           N  
ATOM    513  CA  PRO A  29     -10.387  -7.980 -14.070  1.00 97.81           C  
ATOM    514  HA  PRO A  29     -10.882  -7.634 -14.978  1.00 97.81           H  
ATOM    515  C   PRO A  29     -10.191  -6.788 -13.125  1.00 97.81           C  
ATOM    516  CB  PRO A  29     -11.242  -9.076 -13.418  1.00 97.81           C  
ATOM    517  HB2 PRO A  29     -12.294  -8.977 -13.687  1.00 97.81           H  
ATOM    518  HB3 PRO A  29     -11.129  -9.054 -12.335  1.00 97.81           H  
ATOM    519  O   PRO A  29     -10.815  -5.743 -13.307  1.00 97.81           O  
ATOM    520  CG  PRO A  29     -10.643 -10.375 -13.952  1.00 97.81           C  
ATOM    521  HG2 PRO A  29     -10.822 -11.213 -13.278  1.00 97.81           H  
ATOM    522  HG3 PRO A  29     -11.034 -10.586 -14.947  1.00 97.81           H  
ATOM    523  CD  PRO A  29      -9.163 -10.026 -14.041  1.00 97.81           C  
ATOM    524  HD2 PRO A  29      -8.712 -10.128 -13.053  1.00 97.81           H  
ATOM    525  HD3 PRO A  29      -8.670 -10.693 -14.749  1.00 97.81           H  
ATOM    526  N   TYR A  30      -9.277  -6.912 -12.159  1.00 96.75           N  
ATOM    527  H   TYR A  30      -8.767  -7.779 -12.076  1.00 96.75           H  
ATOM    528  CA  TYR A  30      -8.939  -5.834 -11.231  1.00 96.75           C  
ATOM    529  HA  TYR A  30      -9.863  -5.406 -10.842  1.00 96.75           H  
ATOM    530  C   TYR A  30      -8.173  -4.704 -11.922  1.00 96.75           C  
ATOM    531  CB  TYR A  30      -8.140  -6.387 -10.048  1.00 96.75           C  
ATOM    532  HB2 TYR A  30      -7.196  -6.795 -10.409  1.00 96.75           H  
ATOM    533  HB3 TYR A  30      -7.909  -5.561  -9.375  1.00 96.75           H  
ATOM    534  O   TYR A  30      -8.473  -3.546 -11.665  1.00 96.75           O  
ATOM    535  CG  TYR A  30      -8.859  -7.450  -9.248  1.00 96.75           C  
ATOM    536  CD1 TYR A  30      -9.893  -7.084  -8.365  1.00 96.75           C  
ATOM    537  HD1 TYR A  30     -10.175  -6.046  -8.269  1.00 96.75           H  
ATOM    538  CD2 TYR A  30      -8.494  -8.802  -9.386  1.00 96.75           C  
ATOM    539  HD2 TYR A  30      -7.700  -9.090 -10.059  1.00 96.75           H  
ATOM    540  CE1 TYR A  30     -10.552  -8.069  -7.602  1.00 96.75           C  
ATOM    541  HE1 TYR A  30     -11.339  -7.797  -6.915  1.00 96.75           H  
ATOM    542  CE2 TYR A  30      -9.160  -9.789  -8.639  1.00 96.75           C  
ATOM    543  HE2 TYR A  30      -8.892 -10.830  -8.737  1.00 96.75           H  
ATOM    544  OH  TYR A  30     -10.806 -10.393  -7.021  1.00 96.75           O  
ATOM    545  HH  TYR A  30     -11.448 -10.054  -6.393  1.00 96.75           H  
ATOM    546  CZ  TYR A  30     -10.182  -9.426  -7.739  1.00 96.75           C  
ATOM    547  N   GLN A  31      -7.254  -5.009 -12.846  1.00 97.81           N  
ATOM    548  H   GLN A  31      -7.026  -5.981 -12.997  1.00 97.81           H  
ATOM    549  CA  GLN A  31      -6.565  -3.986 -13.642  1.00 97.81           C  
ATOM    550  HA  GLN A  31      -5.997  -3.342 -12.970  1.00 97.81           H  
ATOM    551  C   GLN A  31      -7.573  -3.098 -14.379  1.00 97.81           C  
ATOM    552  CB  GLN A  31      -5.603  -4.614 -14.666  1.00 97.81           C  
ATOM    553  HB2 GLN A  31      -5.242  -3.811 -15.309  1.00 97.81           H  
ATOM    554  HB3 GLN A  31      -6.136  -5.326 -15.296  1.00 97.81           H  
ATOM    555  O   GLN A  31      -7.480  -1.874 -14.315  1.00 97.81           O  
ATOM    556  CG  GLN A  31      -4.389  -5.309 -14.036  1.00 97.81           C  
ATOM    557  HG2 GLN A  31      -4.703  -6.226 -13.537  1.00 97.81           H  
ATOM    558  HG3 GLN A  31      -3.949  -4.658 -13.280  1.00 97.81           H  
ATOM    559  CD  GLN A  31      -3.306  -5.634 -15.059  1.00 97.81           C  
ATOM    560  NE2 GLN A  31      -2.703  -6.799 -15.007  1.00 97.81           N  
ATOM    561 HE21 GLN A  31      -2.929  -7.471 -14.288  1.00 97.81           H  
ATOM    562 HE22 GLN A  31      -1.872  -6.886 -15.574  1.00 97.81           H  
ATOM    563  OE1 GLN A  31      -2.929  -4.838 -15.904  1.00 97.81           O  
ATOM    564  N   LYS A  32      -8.582  -3.715 -15.014  1.00 96.94           N  
ATOM    565  H   LYS A  32      -8.581  -4.725 -15.024  1.00 96.94           H  
ATOM    566  CA  LYS A  32      -9.659  -2.999 -15.709  1.00 96.94           C  
ATOM    567  HA  LYS A  32      -9.205  -2.273 -16.383  1.00 96.94           H  
ATOM    568  C   LYS A  32     -10.531  -2.189 -14.745  1.00 96.94           C  
ATOM    569  CB  LYS A  32     -10.489  -3.994 -16.539  1.00 96.94           C  
ATOM    570  HB2 LYS A  32     -11.020  -4.672 -15.871  1.00 96.94           H  
ATOM    571  HB3 LYS A  32      -9.815  -4.582 -17.162  1.00 96.94           H  
ATOM    572  O   LYS A  32     -10.789  -1.025 -15.020  1.00 96.94           O  
ATOM    573  CG  LYS A  32     -11.498  -3.272 -17.448  1.00 96.94           C  
ATOM    574  HG2 LYS A  32     -12.174  -2.672 -16.839  1.00 96.94           H  
ATOM    575  HG3 LYS A  32     -10.956  -2.610 -18.123  1.00 96.94           H  
ATOM    576  CD  LYS A  32     -12.336  -4.257 -18.276  1.00 96.94           C  
ATOM    577  HD2 LYS A  32     -12.892  -4.906 -17.600  1.00 96.94           H  
ATOM    578  HD3 LYS A  32     -11.675  -4.862 -18.896  1.00 96.94           H  
ATOM    579  CE  LYS A  32     -13.314  -3.473 -19.164  1.00 96.94           C  
ATOM    580  HE2 LYS A  32     -12.737  -2.831 -19.830  1.00 96.94           H  
ATOM    581  HE3 LYS A  32     -13.913  -2.823 -18.527  1.00 96.94           H  
ATOM    582  NZ  LYS A  32     -14.203  -4.361 -19.957  1.00 96.94           N  
ATOM    583  HZ1 LYS A  32     -13.669  -4.961 -20.569  1.00 96.94           H  
ATOM    584  HZ2 LYS A  32     -14.824  -3.808 -20.530  1.00 96.94           H  
ATOM    585  HZ3 LYS A  32     -14.776  -4.931 -19.351  1.00 96.94           H  
ATOM    586  N   LYS A  33     -10.973  -2.784 -13.629  1.00 94.44           N  
ATOM    587  H   LYS A  33     -10.734  -3.755 -13.485  1.00 94.44           H  
ATOM    588  CA  LYS A  33     -11.854  -2.118 -12.650  1.00 94.44           C  
ATOM    589  HA  LYS A  33     -12.709  -1.697 -13.180  1.00 94.44           H  
ATOM    590  C   LYS A  33     -11.175  -0.930 -11.959  1.00 94.44           C  
ATOM    591  CB  LYS A  33     -12.367  -3.150 -11.623  1.00 94.44           C  
ATOM    592  HB2 LYS A  33     -12.831  -3.979 -12.157  1.00 94.44           H  
ATOM    593  HB3 LYS A  33     -11.524  -3.537 -11.051  1.00 94.44           H  
ATOM    594  O   LYS A  33     -11.827   0.073 -11.707  1.00 94.44           O  
ATOM    595  CG  LYS A  33     -13.403  -2.544 -10.655  1.00 94.44           C  
ATOM    596  HG2 LYS A  33     -14.232  -2.141 -11.237  1.00 94.44           H  
ATOM    597  HG3 LYS A  33     -12.942  -1.726 -10.100  1.00 94.44           H  
ATOM    598  CD  LYS A  33     -13.958  -3.552  -9.633  1.00 94.44           C  
ATOM    599  HD2 LYS A  33     -13.135  -3.961  -9.047  1.00 94.44           H  
ATOM    600  HD3 LYS A  33     -14.465  -4.359 -10.162  1.00 94.44           H  
ATOM    601  CE  LYS A  33     -14.950  -2.827  -8.704  1.00 94.44           C  
ATOM    602  HE2 LYS A  33     -15.732  -2.383  -9.319  1.00 94.44           H  
ATOM    603  HE3 LYS A  33     -14.430  -2.004  -8.213  1.00 94.44           H  
ATOM    604  NZ  LYS A  33     -15.570  -3.712  -7.677  1.00 94.44           N  
ATOM    605  HZ1 LYS A  33     -16.212  -3.178  -7.109  1.00 94.44           H  
ATOM    606  HZ2 LYS A  33     -14.884  -4.102  -7.048  1.00 94.44           H  
ATOM    607  HZ3 LYS A  33     -16.104  -4.458  -8.100  1.00 94.44           H  
ATOM    608  N   LEU A  34      -9.889  -1.059 -11.636  1.00 93.62           N  
ATOM    609  H   LEU A  34      -9.430  -1.932 -11.857  1.00 93.62           H  
ATOM    610  CA  LEU A  34      -9.134  -0.072 -10.857  1.00 93.62           C  
ATOM    611  HA  LEU A  34      -9.820   0.498 -10.232  1.00 93.62           H  
ATOM    612  C   LEU A  34      -8.400   0.955 -11.734  1.00 93.62           C  
ATOM    613  CB  LEU A  34      -8.138  -0.813  -9.944  1.00 93.62           C  
ATOM    614  HB2 LEU A  34      -7.614  -0.072  -9.342  1.00 93.62           H  
ATOM    615  HB3 LEU A  34      -7.400  -1.305 -10.576  1.00 93.62           H  
ATOM    616  O   LEU A  34      -7.925   1.965 -11.221  1.00 93.62           O  
ATOM    617  CG  LEU A  34      -8.752  -1.861  -8.992  1.00 93.62           C  
ATOM    618  HG  LEU A  34      -9.347  -2.584  -9.549  1.00 93.62           H  
ATOM    619  CD1 LEU A  34      -7.634  -2.619  -8.275  1.00 93.62           C  
ATOM    620 HD11 LEU A  34      -6.982  -3.085  -9.014  1.00 93.62           H  
ATOM    621 HD12 LEU A  34      -8.058  -3.396  -7.639  1.00 93.62           H  
ATOM    622 HD13 LEU A  34      -7.048  -1.929  -7.667  1.00 93.62           H  
ATOM    623  CD2 LEU A  34      -9.655  -1.242  -7.938  1.00 93.62           C  
ATOM    624 HD21 LEU A  34     -10.092  -2.018  -7.309  1.00 93.62           H  
ATOM    625 HD22 LEU A  34     -10.459  -0.670  -8.401  1.00 93.62           H  
ATOM    626 HD23 LEU A  34      -9.060  -0.577  -7.311  1.00 93.62           H  
ATOM    627  N   GLY A  35      -8.252   0.688 -13.036  1.00 94.94           N  
ATOM    628  H   GLY A  35      -8.668  -0.151 -13.413  1.00 94.94           H  
ATOM    629  CA  GLY A  35      -7.429   1.506 -13.932  1.00 94.94           C  
ATOM    630  HA2 GLY A  35      -7.725   2.551 -13.843  1.00 94.94           H  
ATOM    631  HA3 GLY A  35      -7.598   1.180 -14.958  1.00 94.94           H  
ATOM    632  C   GLY A  35      -5.927   1.401 -13.638  1.00 94.94           C  
ATOM    633  O   GLY A  35      -5.192   2.362 -13.845  1.00 94.94           O  
ATOM    634  N   ILE A  36      -5.464   0.254 -13.127  1.00 95.69           N  
ATOM    635  H   ILE A  36      -6.114  -0.516 -13.059  1.00 95.69           H  
ATOM    636  CA  ILE A  36      -4.067   0.036 -12.717  1.00 95.69           C  
ATOM    637  HA  ILE A  36      -3.504   0.959 -12.853  1.00 95.69           H  
ATOM    638  C   ILE A  36      -3.447  -1.035 -13.607  1.00 95.69           C  
ATOM    639  CB  ILE A  36      -3.961  -0.345 -11.222  1.00 95.69           C  
ATOM    640  HB  ILE A  36      -4.501  -1.279 -11.069  1.00 95.69           H  
ATOM    641  O   ILE A  36      -3.889  -2.180 -13.607  1.00 95.69           O  
ATOM    642  CG1 ILE A  36      -4.599   0.739 -10.324  1.00 95.69           C  
ATOM    643 HG12 ILE A  36      -5.604   0.965 -10.682  1.00 95.69           H  
ATOM    644 HG13 ILE A  36      -4.013   1.656 -10.374  1.00 95.69           H  
ATOM    645  CG2 ILE A  36      -2.484  -0.559 -10.823  1.00 95.69           C  
ATOM    646 HG21 ILE A  36      -1.931   0.374 -10.932  1.00 95.69           H  
ATOM    647 HG22 ILE A  36      -2.016  -1.328 -11.437  1.00 95.69           H  
ATOM    648 HG23 ILE A  36      -2.418  -0.884  -9.784  1.00 95.69           H  
ATOM    649  CD1 ILE A  36      -4.747   0.310  -8.862  1.00 95.69           C  
ATOM    650 HD11 ILE A  36      -5.369   1.033  -8.335  1.00 95.69           H  
ATOM    651 HD12 ILE A  36      -5.213  -0.673  -8.801  1.00 95.69           H  
ATOM    652 HD13 ILE A  36      -3.771   0.283  -8.379  1.00 95.69           H  
ATOM    653  N   SER A  37      -2.389  -0.687 -14.338  1.00 96.88           N  
ATOM    654  H   SER A  37      -2.094   0.278 -14.328  1.00 96.88           H  
ATOM    655  CA  SER A  37      -1.683  -1.630 -15.209  1.00 96.88           C  
ATOM    656  HA  SER A  37      -2.413  -2.319 -15.635  1.00 96.88           H  
ATOM    657  C   SER A  37      -0.626  -2.451 -14.460  1.00 96.88           C  
ATOM    658  CB  SER A  37      -1.034  -0.883 -16.375  1.00 96.88           C  
ATOM    659  HB2 SER A  37      -1.788  -0.306 -16.910  1.00 96.88           H  
ATOM    660  HB3 SER A  37      -0.585  -1.601 -17.061  1.00 96.88           H  
ATOM    661  O   SER A  37       0.187  -1.903 -13.705  1.00 96.88           O  
ATOM    662  OG  SER A  37      -0.032  -0.017 -15.879  1.00 96.88           O  
ATOM    663  HG  SER A  37       0.162  -0.279 -14.976  1.00 96.88           H  
ATOM    664  N   LEU A  38      -0.554  -3.747 -14.762  1.00 97.88           N  
ATOM    665  H   LEU A  38      -1.283  -4.128 -15.349  1.00 97.88           H  
ATOM    666  CA  LEU A  38       0.495  -4.658 -14.308  1.00 97.88           C  
ATOM    667  HA  LEU A  38       1.372  -4.074 -14.031  1.00 97.88           H  
ATOM    668  C   LEU A  38       0.889  -5.609 -15.444  1.00 97.88           C  
ATOM    669  CB  LEU A  38      -0.001  -5.408 -13.061  1.00 97.88           C  
ATOM    670  HB2 LEU A  38      -0.239  -4.677 -12.288  1.00 97.88           H  
ATOM    671  HB3 LEU A  38      -0.921  -5.935 -13.312  1.00 97.88           H  
ATOM    672  O   LEU A  38       0.115  -6.475 -15.855  1.00 97.88           O  
ATOM    673  CG  LEU A  38       1.000  -6.426 -12.488  1.00 97.88           C  
ATOM    674  HG  LEU A  38       1.353  -7.089 -13.278  1.00 97.88           H  
ATOM    675  CD1 LEU A  38       2.204  -5.728 -11.852  1.00 97.88           C  
ATOM    676 HD11 LEU A  38       2.762  -5.177 -12.610  1.00 97.88           H  
ATOM    677 HD12 LEU A  38       2.869  -6.471 -11.411  1.00 97.88           H  
ATOM    678 HD13 LEU A  38       1.868  -5.042 -11.075  1.00 97.88           H  
ATOM    679  CD2 LEU A  38       0.313  -7.285 -11.428  1.00 97.88           C  
ATOM    680 HD21 LEU A  38      -0.027  -6.662 -10.600  1.00 97.88           H  
ATOM    681 HD22 LEU A  38       1.011  -8.035 -11.057  1.00 97.88           H  
ATOM    682 HD23 LEU A  38      -0.544  -7.796 -11.867  1.00 97.88           H  
ATOM    683  N   SER A  39       2.116  -5.457 -15.937  1.00 97.62           N  
ATOM    684  H   SER A  39       2.722  -4.753 -15.541  1.00 97.62           H  
ATOM    685  CA  SER A  39       2.680  -6.318 -16.975  1.00 97.62           C  
ATOM    686  HA  SER A  39       1.866  -6.701 -17.592  1.00 97.62           H  
ATOM    687  C   SER A  39       3.424  -7.515 -16.373  1.00 97.62           C  
ATOM    688  CB  SER A  39       3.597  -5.497 -17.885  1.00 97.62           C  
ATOM    689  HB2 SER A  39       3.120  -4.549 -18.135  1.00 97.62           H  
ATOM    690  HB3 SER A  39       3.797  -6.048 -18.804  1.00 97.62           H  
ATOM    691  O   SER A  39       3.820  -7.512 -15.203  1.00 97.62           O  
ATOM    692  OG  SER A  39       4.811  -5.270 -17.209  1.00 97.62           O  
ATOM    693  HG  SER A  39       5.253  -4.496 -17.566  1.00 97.62           H  
ATOM    694  N   LYS A  40       3.677  -8.537 -17.202  1.00 97.62           N  
ATOM    695  H   LYS A  40       3.312  -8.485 -18.142  1.00 97.62           H  
ATOM    696  CA  LYS A  40       4.488  -9.703 -16.817  1.00 97.62           C  
ATOM    697  HA  LYS A  40       4.051 -10.153 -15.925  1.00 97.62           H  
ATOM    698  C   LYS A  40       5.919  -9.309 -16.434  1.00 97.62           C  
ATOM    699  CB  LYS A  40       4.468 -10.734 -17.958  1.00 97.62           C  
ATOM    700  HB2 LYS A  40       3.432 -10.953 -18.214  1.00 97.62           H  
ATOM    701  HB3 LYS A  40       4.957 -10.308 -18.835  1.00 97.62           H  
ATOM    702  O   LYS A  40       6.447  -9.839 -15.463  1.00 97.62           O  
ATOM    703  CG  LYS A  40       5.166 -12.051 -17.577  1.00 97.62           C  
ATOM    704  HG2 LYS A  40       4.660 -12.494 -16.719  1.00 97.62           H  
ATOM    705  HG3 LYS A  40       6.204 -11.853 -17.310  1.00 97.62           H  
ATOM    706  CD  LYS A  40       5.148 -13.042 -18.750  1.00 97.62           C  
ATOM    707  HD2 LYS A  40       5.636 -12.578 -19.607  1.00 97.62           H  
ATOM    708  HD3 LYS A  40       4.115 -13.274 -19.013  1.00 97.62           H  
ATOM    709  CE  LYS A  40       5.891 -14.331 -18.375  1.00 97.62           C  
ATOM    710  HE2 LYS A  40       6.877 -14.059 -17.999  1.00 97.62           H  
ATOM    711  HE3 LYS A  40       5.354 -14.823 -17.564  1.00 97.62           H  
ATOM    712  NZ  LYS A  40       6.034 -15.246 -19.539  1.00 97.62           N  
ATOM    713  HZ1 LYS A  40       6.553 -16.074 -19.285  1.00 97.62           H  
ATOM    714  HZ2 LYS A  40       5.134 -15.530 -19.899  1.00 97.62           H  
ATOM    715  HZ3 LYS A  40       6.541 -14.794 -20.286  1.00 97.62           H  
ATOM    716  N   SER A  41       6.537  -8.380 -17.169  1.00 97.56           N  
ATOM    717  H   SER A  41       6.028  -7.897 -17.895  1.00 97.56           H  
ATOM    718  CA  SER A  41       7.890  -7.907 -16.857  1.00 97.56           C  
ATOM    719  HA  SER A  41       8.555  -8.768 -16.781  1.00 97.56           H  
ATOM    720  C   SER A  41       7.924  -7.196 -15.508  1.00 97.56           C  
ATOM    721  CB  SER A  41       8.432  -6.997 -17.966  1.00 97.56           C  
ATOM    722  HB2 SER A  41       9.401  -6.600 -17.662  1.00 97.56           H  
ATOM    723  HB3 SER A  41       8.567  -7.584 -18.875  1.00 97.56           H  
ATOM    724  O   SER A  41       8.755  -7.531 -14.672  1.00 97.56           O  
ATOM    725  OG  SER A  41       7.544  -5.929 -18.234  1.00 97.56           O  
ATOM    726  HG  SER A  41       7.973  -5.329 -18.850  1.00 97.56           H  
ATOM    727  N   THR A  42       6.975  -6.294 -15.250  1.00 97.88           N  
ATOM    728  H   THR A  42       6.342  -6.033 -15.993  1.00 97.88           H  
ATOM    729  CA  THR A  42       6.867  -5.575 -13.976  1.00 97.88           C  
ATOM    730  HA  THR A  42       7.805  -5.054 -13.785  1.00 97.88           H  
ATOM    731  C   THR A  42       6.642  -6.528 -12.799  1.00 97.88           C  
ATOM    732  CB  THR A  42       5.745  -4.534 -14.065  1.00 97.88           C  
ATOM    733  HB  THR A  42       4.802  -5.033 -14.289  1.00 97.88           H  
ATOM    734  O   THR A  42       7.351  -6.430 -11.801  1.00 97.88           O  
ATOM    735  CG2 THR A  42       5.585  -3.725 -12.792  1.00 97.88           C  
ATOM    736 HG21 THR A  42       4.884  -2.905 -12.954  1.00 97.88           H  
ATOM    737 HG22 THR A  42       5.178  -4.374 -12.016  1.00 97.88           H  
ATOM    738 HG23 THR A  42       6.547  -3.328 -12.467  1.00 97.88           H  
ATOM    739  OG1 THR A  42       6.019  -3.600 -15.084  1.00 97.88           O  
ATOM    740  HG1 THR A  42       6.802  -3.111 -14.821  1.00 97.88           H  
ATOM    741  N   LEU A  43       5.731  -7.503 -12.922  1.00 98.44           N  
ATOM    742  H   LEU A  43       5.167  -7.546 -13.759  1.00 98.44           H  
ATOM    743  CA  LEU A  43       5.535  -8.523 -11.884  1.00 98.44           C  
ATOM    744  HA  LEU A  43       5.280  -8.014 -10.955  1.00 98.44           H  
ATOM    745  C   LEU A  43       6.819  -9.330 -11.620  1.00 98.44           C  
ATOM    746  CB  LEU A  43       4.370  -9.444 -12.288  1.00 98.44           C  
ATOM    747  HB2 LEU A  43       3.463  -8.847 -12.381  1.00 98.44           H  
ATOM    748  HB3 LEU A  43       4.594  -9.877 -13.263  1.00 98.44           H  
ATOM    749  O   LEU A  43       7.145  -9.599 -10.466  1.00 98.44           O  
ATOM    750  CG  LEU A  43       4.118 -10.595 -11.292  1.00 98.44           C  
ATOM    751  HG  LEU A  43       5.022 -11.195 -11.195  1.00 98.44           H  
ATOM    752  CD1 LEU A  43       3.699 -10.096  -9.908  1.00 98.44           C  
ATOM    753 HD11 LEU A  43       2.818  -9.458  -9.987  1.00 98.44           H  
ATOM    754 HD12 LEU A  43       4.514  -9.536  -9.450  1.00 98.44           H  
ATOM    755 HD13 LEU A  43       3.473 -10.944  -9.262  1.00 98.44           H  
ATOM    756  CD2 LEU A  43       3.027 -11.521 -11.819  1.00 98.44           C  
ATOM    757 HD21 LEU A  43       2.082 -10.982 -11.902  1.00 98.44           H  
ATOM    758 HD22 LEU A  43       2.910 -12.360 -11.133  1.00 98.44           H  
ATOM    759 HD23 LEU A  43       3.320 -11.907 -12.795  1.00 98.44           H  
ATOM    760  N   SER A  44       7.562  -9.688 -12.672  1.00 98.38           N  
ATOM    761  H   SER A  44       7.225  -9.475 -13.600  1.00 98.38           H  
ATOM    762  CA  SER A  44       8.843 -10.386 -12.533  1.00 98.38           C  
ATOM    763  HA  SER A  44       8.674 -11.311 -11.982  1.00 98.38           H  
ATOM    764  C   SER A  44       9.866  -9.555 -11.751  1.00 98.38           C  
ATOM    765  CB  SER A  44       9.402 -10.749 -13.911  1.00 98.38           C  
ATOM    766  HB2 SER A  44       9.723  -9.845 -14.428  1.00 98.38           H  
ATOM    767  HB3 SER A  44       8.627 -11.240 -14.500  1.00 98.38           H  
ATOM    768  O   SER A  44      10.550 -10.102 -10.888  1.00 98.38           O  
ATOM    769  OG  SER A  44      10.502 -11.629 -13.771  1.00 98.38           O  
ATOM    770  HG  SER A  44      11.068 -11.540 -14.541  1.00 98.38           H  
ATOM    771  N   GLN A  45       9.936  -8.236 -11.977  1.00 98.00           N  
ATOM    772  H   GLN A  45       9.348  -7.828 -12.689  1.00 98.00           H  
ATOM    773  CA  GLN A  45      10.827  -7.357 -11.206  1.00 98.00           C  
ATOM    774  HA  GLN A  45      11.832  -7.777 -11.239  1.00 98.00           H  
ATOM    775  C   GLN A  45      10.455  -7.303  -9.720  1.00 98.00           C  
ATOM    776  CB  GLN A  45      10.852  -5.926 -11.780  1.00 98.00           C  
ATOM    777  HB2 GLN A  45      11.486  -5.314 -11.139  1.00 98.00           H  
ATOM    778  HB3 GLN A  45       9.846  -5.510 -11.725  1.00 98.00           H  
ATOM    779  O   GLN A  45      11.349  -7.259  -8.879  1.00 98.00           O  
ATOM    780  CG  GLN A  45      11.357  -5.765 -13.225  1.00 98.00           C  
ATOM    781  HG2 GLN A  45      11.274  -4.711 -13.490  1.00 98.00           H  
ATOM    782  HG3 GLN A  45      10.717  -6.324 -13.908  1.00 98.00           H  
ATOM    783  CD  GLN A  45      12.799  -6.202 -13.472  1.00 98.00           C  
ATOM    784  NE2 GLN A  45      13.398  -5.816 -14.574  1.00 98.00           N  
ATOM    785 HE21 GLN A  45      14.360  -6.111 -14.667  1.00 98.00           H  
ATOM    786 HE22 GLN A  45      12.957  -5.173 -15.216  1.00 98.00           H  
ATOM    787  OE1 GLN A  45      13.417  -6.923 -12.716  1.00 98.00           O  
ATOM    788  N   TYR A  46       9.161  -7.359  -9.386  1.00 97.75           N  
ATOM    789  H   TYR A  46       8.468  -7.323 -10.119  1.00 97.75           H  
ATOM    790  CA  TYR A  46       8.711  -7.426  -7.990  1.00 97.75           C  
ATOM    791  HA  TYR A  46       9.226  -6.663  -7.407  1.00 97.75           H  
ATOM    792  C   TYR A  46       9.070  -8.746  -7.331  1.00 97.75           C  
ATOM    793  CB  TYR A  46       7.197  -7.192  -7.896  1.00 97.75           C  
ATOM    794  HB2 TYR A  46       6.911  -7.230  -6.845  1.00 97.75           H  
ATOM    795  HB3 TYR A  46       6.679  -8.003  -8.408  1.00 97.75           H  
ATOM    796  O   TYR A  46       9.568  -8.761  -6.212  1.00 97.75           O  
ATOM    797  CG  TYR A  46       6.711  -5.875  -8.456  1.00 97.75           C  
ATOM    798  CD1 TYR A  46       7.577  -4.766  -8.520  1.00 97.75           C  
ATOM    799  HD1 TYR A  46       8.602  -4.840  -8.188  1.00 97.75           H  
ATOM    800  CD2 TYR A  46       5.383  -5.755  -8.902  1.00 97.75           C  
ATOM    801  HD2 TYR A  46       4.714  -6.600  -8.842  1.00 97.75           H  
ATOM    802  CE1 TYR A  46       7.141  -3.544  -9.033  1.00 97.75           C  
ATOM    803  HE1 TYR A  46       7.820  -2.705  -9.079  1.00 97.75           H  
ATOM    804  CE2 TYR A  46       4.936  -4.527  -9.421  1.00 97.75           C  
ATOM    805  HE2 TYR A  46       3.919  -4.435  -9.774  1.00 97.75           H  
ATOM    806  OH  TYR A  46       5.456  -2.242 -10.013  1.00 97.75           O  
ATOM    807  HH  TYR A  46       6.170  -1.602  -9.955  1.00 97.75           H  
ATOM    808  CZ  TYR A  46       5.824  -3.429  -9.490  1.00 97.75           C  
ATOM    809  N   ILE A  47       8.855  -9.865  -8.022  1.00 97.69           N  
ATOM    810  H   ILE A  47       8.435  -9.790  -8.937  1.00 97.69           H  
ATOM    811  CA  ILE A  47       9.193 -11.187  -7.489  1.00 97.69           C  
ATOM    812  HA  ILE A  47       8.747 -11.295  -6.500  1.00 97.69           H  
ATOM    813  C   ILE A  47      10.707 -11.315  -7.304  1.00 97.69           C  
ATOM    814  CB  ILE A  47       8.614 -12.281  -8.406  1.00 97.69           C  
ATOM    815  HB  ILE A  47       8.899 -12.057  -9.434  1.00 97.69           H  
ATOM    816  O   ILE A  47      11.159 -11.855  -6.300  1.00 97.69           O  
ATOM    817  CG1 ILE A  47       7.073 -12.264  -8.290  1.00 97.69           C  
ATOM    818 HG12 ILE A  47       6.773 -12.689  -7.332  1.00 97.69           H  
ATOM    819 HG13 ILE A  47       6.700 -11.240  -8.330  1.00 97.69           H  
ATOM    820  CG2 ILE A  47       9.163 -13.676  -8.043  1.00 97.69           C  
ATOM    821 HG21 ILE A  47      10.239 -13.717  -8.209  1.00 97.69           H  
ATOM    822 HG22 ILE A  47       8.947 -13.896  -6.998  1.00 97.69           H  
ATOM    823 HG23 ILE A  47       8.712 -14.446  -8.670  1.00 97.69           H  
ATOM    824  CD1 ILE A  47       6.390 -13.031  -9.419  1.00 97.69           C  
ATOM    825 HD11 ILE A  47       5.309 -12.947  -9.311  1.00 97.69           H  
ATOM    826 HD12 ILE A  47       6.691 -12.609 -10.378  1.00 97.69           H  
ATOM    827 HD13 ILE A  47       6.669 -14.083  -9.380  1.00 97.69           H  
ATOM    828  N   ASN A  48      11.504 -10.793  -8.232  1.00 97.38           N  
ATOM    829  H   ASN A  48      11.090 -10.358  -9.044  1.00 97.38           H  
ATOM    830  CA  ASN A  48      12.962 -10.863  -8.159  1.00 97.38           C  
ATOM    831  HA  ASN A  48      13.238 -11.791  -7.658  1.00 97.38           H  
ATOM    832  C   ASN A  48      13.600  -9.758  -7.307  1.00 97.38           C  
ATOM    833  CB  ASN A  48      13.531 -10.943  -9.579  1.00 97.38           C  
ATOM    834  HB2 ASN A  48      13.192 -10.087 -10.162  1.00 97.38           H  
ATOM    835  HB3 ASN A  48      14.620 -10.913  -9.541  1.00 97.38           H  
ATOM    836  O   ASN A  48      14.821  -9.681  -7.266  1.00 97.38           O  
ATOM    837  CG  ASN A  48      13.141 -12.242 -10.255  1.00 97.38           C  
ATOM    838  ND2 ASN A  48      12.583 -12.179 -11.438  1.00 97.38           N  
ATOM    839 HD21 ASN A  48      12.283 -11.282 -11.792  1.00 97.38           H  
ATOM    840 HD22 ASN A  48      12.345 -13.055 -11.880  1.00 97.38           H  
ATOM    841  OD1 ASN A  48      13.291 -13.330  -9.721  1.00 97.38           O  
ATOM    842  N   ASP A  49      12.804  -8.944  -6.605  1.00 96.75           N  
ATOM    843  H   ASP A  49      11.803  -9.052  -6.688  1.00 96.75           H  
ATOM    844  CA  ASP A  49      13.291  -7.887  -5.705  1.00 96.75           C  
ATOM    845  HA  ASP A  49      12.405  -7.378  -5.326  1.00 96.75           H  
ATOM    846  C   ASP A  49      14.129  -6.796  -6.401  1.00 96.75           C  
ATOM    847  CB  ASP A  49      14.004  -8.535  -4.503  1.00 96.75           C  
ATOM    848  HB2 ASP A  49      15.031  -8.780  -4.774  1.00 96.75           H  
ATOM    849  HB3 ASP A  49      13.500  -9.467  -4.249  1.00 96.75           H  
ATOM    850  O   ASP A  49      14.917  -6.098  -5.770  1.00 96.75           O  
ATOM    851  CG  ASP A  49      13.998  -7.661  -3.254  1.00 96.75           C  
ATOM    852  OD1 ASP A  49      12.894  -7.196  -2.888  1.00 96.75           O  
ATOM    853  OD2 ASP A  49      15.026  -7.613  -2.539  1.00 96.75           O  
ATOM    854  N   VAL A  50      13.949  -6.630  -7.714  1.00 97.12           N  
ATOM    855  H   VAL A  50      13.270  -7.225  -8.167  1.00 97.12           H  
ATOM    856  CA  VAL A  50      14.616  -5.587  -8.512  1.00 97.12           C  
ATOM    857  HA  VAL A  50      15.638  -5.459  -8.153  1.00 97.12           H  
ATOM    858  C   VAL A  50      13.903  -4.245  -8.351  1.00 97.12           C  
ATOM    859  CB  VAL A  50      14.665  -6.002  -9.992  1.00 97.12           C  
ATOM    860  HB  VAL A  50      13.642  -6.172 -10.327  1.00 97.12           H  
ATOM    861  O   VAL A  50      14.523  -3.185  -8.374  1.00 97.12           O  
ATOM    862  CG1 VAL A  50      15.299  -4.926 -10.886  1.00 97.12           C  
ATOM    863 HG11 VAL A  50      15.416  -5.306 -11.901  1.00 97.12           H  
ATOM    864 HG12 VAL A  50      14.664  -4.041 -10.927  1.00 97.12           H  
ATOM    865 HG13 VAL A  50      16.278  -4.649 -10.495  1.00 97.12           H  
ATOM    866  CG2 VAL A  50      15.462  -7.302 -10.170  1.00 97.12           C  
ATOM    867 HG21 VAL A  50      14.969  -8.123  -9.651  1.00 97.12           H  
ATOM    868 HG22 VAL A  50      15.535  -7.559 -11.227  1.00 97.12           H  
ATOM    869 HG23 VAL A  50      16.466  -7.180  -9.762  1.00 97.12           H  
ATOM    870  N   GLN A  51      12.581  -4.280  -8.183  1.00 95.31           N  
ATOM    871  H   GLN A  51      12.149  -5.189  -8.105  1.00 95.31           H  
ATOM    872  CA  GLN A  51      11.756  -3.116  -7.876  1.00 95.31           C  
ATOM    873  HA  GLN A  51      12.389  -2.317  -7.489  1.00 95.31           H  
ATOM    874  C   GLN A  51      10.759  -3.483  -6.778  1.00 95.31           C  
ATOM    875  CB  GLN A  51      11.038  -2.611  -9.141  1.00 95.31           C  
ATOM    876  HB2 GLN A  51      10.451  -3.422  -9.572  1.00 95.31           H  
ATOM    877  HB3 GLN A  51      10.359  -1.806  -8.862  1.00 95.31           H  
ATOM    878  O   GLN A  51      10.371  -4.642  -6.648  1.00 95.31           O  
ATOM    879  CG  GLN A  51      12.022  -2.074 -10.192  1.00 95.31           C  
ATOM    880  HG2 GLN A  51      12.662  -2.882 -10.547  1.00 95.31           H  
ATOM    881  HG3 GLN A  51      12.655  -1.318  -9.728  1.00 95.31           H  
ATOM    882  CD  GLN A  51      11.329  -1.469 -11.408  1.00 95.31           C  
ATOM    883  NE2 GLN A  51      11.842  -0.381 -11.941  1.00 95.31           N  
ATOM    884 HE21 GLN A  51      11.382  -0.017 -12.763  1.00 95.31           H  
ATOM    885 HE22 GLN A  51      12.694   0.014 -11.570  1.00 95.31           H  
ATOM    886  OE1 GLN A  51      10.329  -1.959 -11.912  1.00 95.31           O  
ATOM    887  N   SER A  52      10.303  -2.490  -6.020  1.00 94.06           N  
ATOM    888  H   SER A  52      10.621  -1.550  -6.207  1.00 94.06           H  
ATOM    889  CA  SER A  52       9.174  -2.654  -5.102  1.00 94.06           C  
ATOM    890  HA  SER A  52       9.034  -3.716  -4.898  1.00 94.06           H  
ATOM    891  C   SER A  52       7.905  -2.087  -5.749  1.00 94.06           C  
ATOM    892  CB  SER A  52       9.469  -1.978  -3.763  1.00 94.06           C  
ATOM    893  HB2 SER A  52       9.397  -0.896  -3.872  1.00 94.06           H  
ATOM    894  HB3 SER A  52      10.474  -2.242  -3.436  1.00 94.06           H  
ATOM    895  O   SER A  52       7.999  -1.056  -6.427  1.00 94.06           O  
ATOM    896  OG  SER A  52       8.543  -2.431  -2.799  1.00 94.06           O  
ATOM    897  HG  SER A  52       8.597  -1.888  -2.009  1.00 94.06           H  
ATOM    898  N   PRO A  53       6.732  -2.723  -5.593  1.00 95.75           N  
ATOM    899  CA  PRO A  53       5.483  -2.148  -6.071  1.00 95.75           C  
ATOM    900  HA  PRO A  53       5.568  -1.931  -7.135  1.00 95.75           H  
ATOM    901  C   PRO A  53       5.151  -0.841  -5.341  1.00 95.75           C  
ATOM    902  CB  PRO A  53       4.417  -3.226  -5.870  1.00 95.75           C  
ATOM    903  HB2 PRO A  53       3.443  -2.806  -5.622  1.00 95.75           H  
ATOM    904  HB3 PRO A  53       4.343  -3.834  -6.772  1.00 95.75           H  
ATOM    905  O   PRO A  53       5.456  -0.657  -4.163  1.00 95.75           O  
ATOM    906  CG  PRO A  53       4.979  -4.078  -4.736  1.00 95.75           C  
ATOM    907  HG2 PRO A  53       4.708  -3.641  -3.775  1.00 95.75           H  
ATOM    908  HG3 PRO A  53       4.623  -5.105  -4.816  1.00 95.75           H  
ATOM    909  CD  PRO A  53       6.491  -3.992  -4.923  1.00 95.75           C  
ATOM    910  HD2 PRO A  53       6.833  -4.807  -5.561  1.00 95.75           H  
ATOM    911  HD3 PRO A  53       6.983  -4.044  -3.951  1.00 95.75           H  
ATOM    912  N   ASP A  54       4.509   0.067  -6.069  1.00 93.56           N  
ATOM    913  H   ASP A  54       4.228  -0.181  -7.007  1.00 93.56           H  
ATOM    914  CA  ASP A  54       3.898   1.268  -5.504  1.00 93.56           C  
ATOM    915  HA  ASP A  54       4.566   1.680  -4.748  1.00 93.56           H  
ATOM    916  C   ASP A  54       2.571   0.936  -4.799  1.00 93.56           C  
ATOM    917  CB  ASP A  54       3.728   2.328  -6.611  1.00 93.56           C  
ATOM    918  HB2 ASP A  54       3.217   3.203  -6.209  1.00 93.56           H  
ATOM    919  HB3 ASP A  54       4.720   2.647  -6.931  1.00 93.56           H  
ATOM    920  O   ASP A  54       2.079  -0.193  -4.838  1.00 93.56           O  
ATOM    921  CG  ASP A  54       2.955   1.806  -7.828  1.00 93.56           C  
ATOM    922  OD1 ASP A  54       1.960   1.081  -7.637  1.00 93.56           O  
ATOM    923  OD2 ASP A  54       3.425   2.016  -8.968  1.00 93.56           O  
ATOM    924  N   GLN A  55       1.983   1.940  -4.153  1.00 95.25           N  
ATOM    925  H   GLN A  55       2.450   2.835  -4.128  1.00 95.25           H  
ATOM    926  CA  GLN A  55       0.712   1.823  -3.440  1.00 95.25           C  
ATOM    927  HA  GLN A  55       0.848   1.160  -2.586  1.00 95.25           H  
ATOM    928  C   GLN A  55      -0.424   1.253  -4.316  1.00 95.25           C  
ATOM    929  CB  GLN A  55       0.378   3.228  -2.937  1.00 95.25           C  
ATOM    930  HB2 GLN A  55       0.128   3.854  -3.794  1.00 95.25           H  
ATOM    931  HB3 GLN A  55       1.254   3.653  -2.447  1.00 95.25           H  
ATOM    932  O   GLN A  55      -1.122   0.331  -3.890  1.00 95.25           O  
ATOM    933  CG  GLN A  55      -0.774   3.255  -1.934  1.00 95.25           C  
ATOM    934  HG2 GLN A  55      -0.461   2.781  -1.004  1.00 95.25           H  
ATOM    935  HG3 GLN A  55      -1.631   2.713  -2.335  1.00 95.25           H  
ATOM    936  CD  GLN A  55      -1.214   4.679  -1.640  1.00 95.25           C  
ATOM    937  NE2 GLN A  55      -2.246   4.850  -0.861  1.00 95.25           N  
ATOM    938 HE21 GLN A  55      -2.715   4.058  -0.446  1.00 95.25           H  
ATOM    939 HE22 GLN A  55      -2.834   5.636  -1.102  1.00 95.25           H  
ATOM    940  OE1 GLN A  55      -0.669   5.669  -2.112  1.00 95.25           O  
ATOM    941  N   ASP A  56      -0.567   1.743  -5.551  1.00 95.12           N  
ATOM    942  H   ASP A  56       0.062   2.470  -5.859  1.00 95.12           H  
ATOM    943  CA  ASP A  56      -1.581   1.283  -6.509  1.00 95.12           C  
ATOM    944  HA  ASP A  56      -2.576   1.417  -6.085  1.00 95.12           H  
ATOM    945  C   ASP A  56      -1.413  -0.216  -6.809  1.00 95.12           C  
ATOM    946  CB  ASP A  56      -1.484   2.122  -7.803  1.00 95.12           C  
ATOM    947  HB2 ASP A  56      -1.873   1.531  -8.632  1.00 95.12           H  
ATOM    948  HB3 ASP A  56      -0.438   2.330  -8.028  1.00 95.12           H  
ATOM    949  O   ASP A  56      -2.369  -0.997  -6.770  1.00 95.12           O  
ATOM    950  CG  ASP A  56      -2.263   3.447  -7.773  1.00 95.12           C  
ATOM    951  OD1 ASP A  56      -2.633   3.936  -6.689  1.00 95.12           O  
ATOM    952  OD2 ASP A  56      -2.576   3.987  -8.858  1.00 95.12           O  
ATOM    953  N   ARG A  57      -0.181  -0.662  -7.056  1.00 96.62           N  
ATOM    954  H   ARG A  57       0.571   0.012  -7.076  1.00 96.62           H  
ATOM    955  CA  ARG A  57       0.107  -2.064  -7.370  1.00 96.62           C  
ATOM    956  HA  ARG A  57      -0.672  -2.429  -8.039  1.00 96.62           H  
ATOM    957  C   ARG A  57       0.066  -2.971  -6.150  1.00 96.62           C  
ATOM    958  CB  ARG A  57       1.440  -2.158  -8.096  1.00 96.62           C  
ATOM    959  HB2 ARG A  57       2.202  -1.636  -7.517  1.00 96.62           H  
ATOM    960  HB3 ARG A  57       1.726  -3.205  -8.189  1.00 96.62           H  
ATOM    961  O   ARG A  57      -0.351  -4.117  -6.298  1.00 96.62           O  
ATOM    962  CG  ARG A  57       1.312  -1.545  -9.498  1.00 96.62           C  
ATOM    963  HG2 ARG A  57       0.968  -0.512  -9.451  1.00 96.62           H  
ATOM    964  HG3 ARG A  57       0.625  -2.133 -10.106  1.00 96.62           H  
ATOM    965  CD  ARG A  57       2.701  -1.583 -10.094  1.00 96.62           C  
ATOM    966  HD2 ARG A  57       3.356  -1.023  -9.427  1.00 96.62           H  
ATOM    967  HD3 ARG A  57       3.018  -2.626 -10.115  1.00 96.62           H  
ATOM    968  NE  ARG A  57       2.783  -1.063 -11.465  1.00 96.62           N  
ATOM    969  HE  ARG A  57       2.118  -1.420 -12.137  1.00 96.62           H  
ATOM    970  NH1 ARG A  57       4.445   0.501 -11.088  1.00 96.62           N  
ATOM    971 HH11 ARG A  57       5.056   1.215 -11.458  1.00 96.62           H  
ATOM    972 HH12 ARG A  57       4.044   0.729 -10.190  1.00 96.62           H  
ATOM    973  NH2 ARG A  57       3.887  -0.055 -13.170  1.00 96.62           N  
ATOM    974 HH21 ARG A  57       4.556   0.628 -13.495  1.00 96.62           H  
ATOM    975 HH22 ARG A  57       3.278  -0.530 -13.821  1.00 96.62           H  
ATOM    976  CZ  ARG A  57       3.707  -0.218 -11.890  1.00 96.62           C  
ATOM    977  N   ILE A  58       0.422  -2.483  -4.961  1.00 96.69           N  
ATOM    978  H   ILE A  58       0.798  -1.546  -4.928  1.00 96.69           H  
ATOM    979  CA  ILE A  58       0.179  -3.193  -3.696  1.00 96.69           C  
ATOM    980  HA  ILE A  58       0.686  -4.158  -3.723  1.00 96.69           H  
ATOM    981  C   ILE A  58      -1.316  -3.472  -3.560  1.00 96.69           C  
ATOM    982  CB  ILE A  58       0.720  -2.390  -2.488  1.00 96.69           C  
ATOM    983  HB  ILE A  58       0.408  -1.351  -2.594  1.00 96.69           H  
ATOM    984  O   ILE A  58      -1.701  -4.614  -3.311  1.00 96.69           O  
ATOM    985  CG1 ILE A  58       2.263  -2.447  -2.474  1.00 96.69           C  
ATOM    986 HG12 ILE A  58       2.643  -2.314  -3.487  1.00 96.69           H  
ATOM    987 HG13 ILE A  58       2.588  -3.427  -2.126  1.00 96.69           H  
ATOM    988  CG2 ILE A  58       0.166  -2.920  -1.148  1.00 96.69           C  
ATOM    989 HG21 ILE A  58      -0.915  -2.790  -1.092  1.00 96.69           H  
ATOM    990 HG22 ILE A  58       0.587  -2.356  -0.316  1.00 96.69           H  
ATOM    991 HG23 ILE A  58       0.413  -3.974  -1.019  1.00 96.69           H  
ATOM    992  CD1 ILE A  58       2.913  -1.364  -1.606  1.00 96.69           C  
ATOM    993 HD11 ILE A  58       2.628  -0.377  -1.968  1.00 96.69           H  
ATOM    994 HD12 ILE A  58       3.998  -1.459  -1.665  1.00 96.69           H  
ATOM    995 HD13 ILE A  58       2.611  -1.466  -0.564  1.00 96.69           H  
ATOM    996  N   TYR A  59      -2.163  -2.468  -3.790  1.00 96.31           N  
ATOM    997  H   TYR A  59      -1.788  -1.551  -3.985  1.00 96.31           H  
ATOM    998  CA  TYR A  59      -3.612  -2.618  -3.704  1.00 96.31           C  
ATOM    999  HA  TYR A  59      -3.861  -3.007  -2.717  1.00 96.31           H  
ATOM   1000  C   TYR A  59      -4.162  -3.607  -4.745  1.00 96.31           C  
ATOM   1001  CB  TYR A  59      -4.245  -1.235  -3.852  1.00 96.31           C  
ATOM   1002  HB2 TYR A  59      -4.079  -0.854  -4.859  1.00 96.31           H  
ATOM   1003  HB3 TYR A  59      -3.760  -0.548  -3.158  1.00 96.31           H  
ATOM   1004  O   TYR A  59      -4.892  -4.541  -4.403  1.00 96.31           O  
ATOM   1005  CG  TYR A  59      -5.721  -1.258  -3.558  1.00 96.31           C  
ATOM   1006  CD1 TYR A  59      -6.654  -1.171  -4.602  1.00 96.31           C  
ATOM   1007  HD1 TYR A  59      -6.323  -1.021  -5.619  1.00 96.31           H  
ATOM   1008  CD2 TYR A  59      -6.155  -1.440  -2.235  1.00 96.31           C  
ATOM   1009  HD2 TYR A  59      -5.434  -1.538  -1.437  1.00 96.31           H  
ATOM   1010  CE1 TYR A  59      -8.021  -1.313  -4.318  1.00 96.31           C  
ATOM   1011  HE1 TYR A  59      -8.737  -1.277  -5.125  1.00 96.31           H  
ATOM   1012  CE2 TYR A  59      -7.525  -1.540  -1.951  1.00 96.31           C  
ATOM   1013  HE2 TYR A  59      -7.864  -1.664  -0.934  1.00 96.31           H  
ATOM   1014  OH  TYR A  59      -9.774  -1.734  -2.717  1.00 96.31           O  
ATOM   1015  HH  TYR A  59      -9.984  -1.845  -1.786  1.00 96.31           H  
ATOM   1016  CZ  TYR A  59      -8.465  -1.506  -2.991  1.00 96.31           C  
ATOM   1017  N   LEU A  60      -3.741  -3.470  -6.008  1.00 97.12           N  
ATOM   1018  H   LEU A  60      -3.172  -2.664  -6.226  1.00 97.12           H  
ATOM   1019  CA  LEU A  60      -4.096  -4.389  -7.093  1.00 97.12           C  
ATOM   1020  HA  LEU A  60      -5.177  -4.359  -7.232  1.00 97.12           H  
ATOM   1021  C   LEU A  60      -3.704  -5.841  -6.772  1.00 97.12           C  
ATOM   1022  CB  LEU A  60      -3.404  -3.910  -8.383  1.00 97.12           C  
ATOM   1023  HB2 LEU A  60      -2.344  -3.784  -8.164  1.00 97.12           H  
ATOM   1024  HB3 LEU A  60      -3.806  -2.937  -8.664  1.00 97.12           H  
ATOM   1025  O   LEU A  60      -4.509  -6.756  -6.963  1.00 97.12           O  
ATOM   1026  CG  LEU A  60      -3.520  -4.877  -9.576  1.00 97.12           C  
ATOM   1027  HG  LEU A  60      -3.144  -5.860  -9.292  1.00 97.12           H  
ATOM   1028  CD1 LEU A  60      -4.958  -5.024 -10.062  1.00 97.12           C  
ATOM   1029 HD11 LEU A  60      -5.576  -5.406  -9.250  1.00 97.12           H  
ATOM   1030 HD12 LEU A  60      -4.993  -5.729 -10.892  1.00 97.12           H  
ATOM   1031 HD13 LEU A  60      -5.340  -4.058 -10.394  1.00 97.12           H  
ATOM   1032  CD2 LEU A  60      -2.661  -4.392 -10.737  1.00 97.12           C  
ATOM   1033 HD21 LEU A  60      -2.622  -5.167 -11.503  1.00 97.12           H  
ATOM   1034 HD22 LEU A  60      -3.083  -3.481 -11.160  1.00 97.12           H  
ATOM   1035 HD23 LEU A  60      -1.649  -4.192 -10.387  1.00 97.12           H  
ATOM   1036  N   LEU A  61      -2.473  -6.065  -6.304  1.00 98.38           N  
ATOM   1037  H   LEU A  61      -1.858  -5.274  -6.176  1.00 98.38           H  
ATOM   1038  CA  LEU A  61      -1.970  -7.395  -5.954  1.00 98.38           C  
ATOM   1039  HA  LEU A  61      -2.168  -8.078  -6.780  1.00 98.38           H  
ATOM   1040  C   LEU A  61      -2.696  -7.965  -4.734  1.00 98.38           C  
ATOM   1041  CB  LEU A  61      -0.454  -7.329  -5.703  1.00 98.38           C  
ATOM   1042  HB2 LEU A  61      -0.142  -8.235  -5.184  1.00 98.38           H  
ATOM   1043  HB3 LEU A  61      -0.253  -6.487  -5.041  1.00 98.38           H  
ATOM   1044  O   LEU A  61      -3.046  -9.142  -4.741  1.00 98.38           O  
ATOM   1045  CG  LEU A  61       0.394  -7.187  -6.979  1.00 98.38           C  
ATOM   1046  HG  LEU A  61      -0.002  -6.388  -7.607  1.00 98.38           H  
ATOM   1047  CD1 LEU A  61       1.838  -6.843  -6.609  1.00 98.38           C  
ATOM   1048 HD11 LEU A  61       2.265  -7.624  -5.978  1.00 98.38           H  
ATOM   1049 HD12 LEU A  61       1.855  -5.899  -6.065  1.00 98.38           H  
ATOM   1050 HD13 LEU A  61       2.438  -6.732  -7.512  1.00 98.38           H  
ATOM   1051  CD2 LEU A  61       0.407  -8.483  -7.797  1.00 98.38           C  
ATOM   1052 HD21 LEU A  61       1.073  -8.366  -8.651  1.00 98.38           H  
ATOM   1053 HD22 LEU A  61      -0.594  -8.706  -8.167  1.00 98.38           H  
ATOM   1054 HD23 LEU A  61       0.759  -9.310  -7.180  1.00 98.38           H  
ATOM   1055  N   SER A  62      -2.991  -7.132  -3.737  1.00 97.81           N  
ATOM   1056  H   SER A  62      -2.653  -6.182  -3.796  1.00 97.81           H  
ATOM   1057  CA  SER A  62      -3.751  -7.513  -2.541  1.00 97.81           C  
ATOM   1058  HA  SER A  62      -3.243  -8.332  -2.034  1.00 97.81           H  
ATOM   1059  C   SER A  62      -5.156  -7.992  -2.904  1.00 97.81           C  
ATOM   1060  CB  SER A  62      -3.816  -6.331  -1.571  1.00 97.81           C  
ATOM   1061  HB2 SER A  62      -4.404  -6.588  -0.691  1.00 97.81           H  
ATOM   1062  HB3 SER A  62      -4.279  -5.470  -2.053  1.00 97.81           H  
ATOM   1063  O   SER A  62      -5.576  -9.058  -2.460  1.00 97.81           O  
ATOM   1064  OG  SER A  62      -2.501  -6.004  -1.180  1.00 97.81           O  
ATOM   1065  HG  SER A  62      -2.110  -5.491  -1.891  1.00 97.81           H  
ATOM   1066  N   LYS A  63      -5.852  -7.280  -3.802  1.00 96.94           N  
ATOM   1067  H   LYS A  63      -5.467  -6.398  -4.108  1.00 96.94           H  
ATOM   1068  CA  LYS A  63      -7.129  -7.734  -4.379  1.00 96.94           C  
ATOM   1069  HA  LYS A  63      -7.821  -7.974  -3.572  1.00 96.94           H  
ATOM   1070  C   LYS A  63      -6.986  -9.023  -5.185  1.00 96.94           C  
ATOM   1071  CB  LYS A  63      -7.738  -6.632  -5.261  1.00 96.94           C  
ATOM   1072  HB2 LYS A  63      -6.972  -6.166  -5.882  1.00 96.94           H  
ATOM   1073  HB3 LYS A  63      -8.483  -7.089  -5.913  1.00 96.94           H  
ATOM   1074  O   LYS A  63      -7.715  -9.977  -4.948  1.00 96.94           O  
ATOM   1075  CG  LYS A  63      -8.439  -5.577  -4.408  1.00 96.94           C  
ATOM   1076  HG2 LYS A  63      -9.120  -6.108  -3.743  1.00 96.94           H  
ATOM   1077  HG3 LYS A  63      -7.705  -5.047  -3.802  1.00 96.94           H  
ATOM   1078  CD  LYS A  63      -9.234  -4.560  -5.245  1.00 96.94           C  
ATOM   1079  HD2 LYS A  63      -9.446  -4.945  -6.243  1.00 96.94           H  
ATOM   1080  HD3 LYS A  63      -8.652  -3.642  -5.328  1.00 96.94           H  
ATOM   1081  CE  LYS A  63     -10.550  -4.306  -4.516  1.00 96.94           C  
ATOM   1082  HE2 LYS A  63     -10.335  -4.286  -3.447  1.00 96.94           H  
ATOM   1083  HE3 LYS A  63     -11.229  -5.144  -4.672  1.00 96.94           H  
ATOM   1084  NZ  LYS A  63     -11.240  -3.028  -4.823  1.00 96.94           N  
ATOM   1085  HZ1 LYS A  63     -12.014  -2.963  -4.177  1.00 96.94           H  
ATOM   1086  HZ2 LYS A  63     -10.710  -2.208  -4.562  1.00 96.94           H  
ATOM   1087  HZ3 LYS A  63     -11.552  -2.886  -5.773  1.00 96.94           H  
ATOM   1088  N   THR A  64      -6.023  -9.066  -6.106  1.00 98.25           N  
ATOM   1089  H   THR A  64      -5.462  -8.234  -6.222  1.00 98.25           H  
ATOM   1090  CA  THR A  64      -5.792 -10.213  -7.004  1.00 98.25           C  
ATOM   1091  HA  THR A  64      -6.676 -10.376  -7.620  1.00 98.25           H  
ATOM   1092  C   THR A  64      -5.516 -11.504  -6.236  1.00 98.25           C  
ATOM   1093  CB  THR A  64      -4.589  -9.936  -7.919  1.00 98.25           C  
ATOM   1094  HB  THR A  64      -3.712  -9.729  -7.307  1.00 98.25           H  
ATOM   1095  O   THR A  64      -5.985 -12.577  -6.615  1.00 98.25           O  
ATOM   1096  CG2 THR A  64      -4.262 -11.110  -8.844  1.00 98.25           C  
ATOM   1097 HG21 THR A  64      -3.910 -11.966  -8.268  1.00 98.25           H  
ATOM   1098 HG22 THR A  64      -5.154 -11.391  -9.403  1.00 98.25           H  
ATOM   1099 HG23 THR A  64      -3.462 -10.826  -9.528  1.00 98.25           H  
ATOM   1100  OG1 THR A  64      -4.838  -8.815  -8.736  1.00 98.25           O  
ATOM   1101  HG1 THR A  64      -4.819  -8.042  -8.166  1.00 98.25           H  
ATOM   1102  N   LEU A  65      -4.713 -11.407  -5.177  1.00 98.38           N  
ATOM   1103  H   LEU A  65      -4.344 -10.498  -4.936  1.00 98.38           H  
ATOM   1104  CA  LEU A  65      -4.283 -12.538  -4.364  1.00 98.38           C  
ATOM   1105  HA  LEU A  65      -4.373 -13.452  -4.950  1.00 98.38           H  
ATOM   1106  C   LEU A  65      -5.174 -12.746  -3.136  1.00 98.38           C  
ATOM   1107  CB  LEU A  65      -2.803 -12.352  -3.979  1.00 98.38           C  
ATOM   1108  HB2 LEU A  65      -2.717 -11.442  -3.384  1.00 98.38           H  
ATOM   1109  HB3 LEU A  65      -2.499 -13.190  -3.353  1.00 98.38           H  
ATOM   1110  O   LEU A  65      -4.945 -13.700  -2.400  1.00 98.38           O  
ATOM   1111  CG  LEU A  65      -1.830 -12.252  -5.168  1.00 98.38           C  
ATOM   1112  HG  LEU A  65      -2.122 -11.432  -5.823  1.00 98.38           H  
ATOM   1113  CD1 LEU A  65      -0.416 -11.964  -4.666  1.00 98.38           C  
ATOM   1114 HD11 LEU A  65       0.252 -11.809  -5.513  1.00 98.38           H  
ATOM   1115 HD12 LEU A  65      -0.050 -12.797  -4.066  1.00 98.38           H  
ATOM   1116 HD13 LEU A  65      -0.423 -11.059  -4.059  1.00 98.38           H  
ATOM   1117  CD2 LEU A  65      -1.798 -13.539  -5.997  1.00 98.38           C  
ATOM   1118 HD21 LEU A  65      -1.589 -14.398  -5.359  1.00 98.38           H  
ATOM   1119 HD22 LEU A  65      -1.021 -13.456  -6.756  1.00 98.38           H  
ATOM   1120 HD23 LEU A  65      -2.757 -13.680  -6.495  1.00 98.38           H  
ATOM   1121  N   ASN A  66      -6.183 -11.903  -2.916  1.00 97.62           N  
ATOM   1122  H   ASN A  66      -6.339 -11.153  -3.574  1.00 97.62           H  
ATOM   1123  CA  ASN A  66      -7.017 -11.907  -1.718  1.00 97.62           C  
ATOM   1124  HA  ASN A  66      -7.507 -10.934  -1.680  1.00 97.62           H  
ATOM   1125  C   ASN A  66      -6.189 -12.016  -0.425  1.00 97.62           C  
ATOM   1126  CB  ASN A  66      -8.114 -12.977  -1.847  1.00 97.62           C  
ATOM   1127  HB2 ASN A  66      -7.677 -13.970  -1.746  1.00 97.62           H  
ATOM   1128  HB3 ASN A  66      -8.602 -12.896  -2.819  1.00 97.62           H  
ATOM   1129  O   ASN A  66      -6.326 -12.972   0.339  1.00 97.62           O  
ATOM   1130  CG  ASN A  66      -9.174 -12.770  -0.781  1.00 97.62           C  
ATOM   1131  ND2 ASN A  66      -9.721 -13.820  -0.217  1.00 97.62           N  
ATOM   1132 HD21 ASN A  66     -10.401 -13.623   0.504  1.00 97.62           H  
ATOM   1133 HD22 ASN A  66      -9.407 -14.758  -0.422  1.00 97.62           H  
ATOM   1134  OD1 ASN A  66      -9.528 -11.649  -0.460  1.00 97.62           O  
ATOM   1135  N   VAL A  67      -5.270 -11.069  -0.241  1.00 97.81           N  
ATOM   1136  H   VAL A  67      -5.228 -10.315  -0.912  1.00 97.81           H  
ATOM   1137  CA  VAL A  67      -4.494 -10.904   0.994  1.00 97.81           C  
ATOM   1138  HA  VAL A  67      -4.992 -11.472   1.780  1.00 97.81           H  
ATOM   1139  C   VAL A  67      -4.509  -9.447   1.433  1.00 97.81           C  
ATOM   1140  CB  VAL A  67      -3.047 -11.422   0.888  1.00 97.81           C  
ATOM   1141  HB  VAL A  67      -2.552 -11.234   1.841  1.00 97.81           H  
ATOM   1142  O   VAL A  67      -4.687  -8.555   0.603  1.00 97.81           O  
ATOM   1143  CG1 VAL A  67      -3.029 -12.938   0.661  1.00 97.81           C  
ATOM   1144 HG11 VAL A  67      -3.309 -13.174  -0.366  1.00 97.81           H  
ATOM   1145 HG12 VAL A  67      -2.037 -13.330   0.887  1.00 97.81           H  
ATOM   1146 HG13 VAL A  67      -3.732 -13.410   1.348  1.00 97.81           H  
ATOM   1147  CG2 VAL A  67      -2.235 -10.715  -0.208  1.00 97.81           C  
ATOM   1148 HG21 VAL A  67      -2.694 -10.882  -1.183  1.00 97.81           H  
ATOM   1149 HG22 VAL A  67      -2.201  -9.644  -0.008  1.00 97.81           H  
ATOM   1150 HG23 VAL A  67      -1.213 -11.095  -0.212  1.00 97.81           H  
ATOM   1151  N   GLY A  68      -4.351  -9.199   2.729  1.00 96.88           N  
ATOM   1152  H   GLY A  68      -4.283  -9.979   3.367  1.00 96.88           H  
ATOM   1153  CA  GLY A  68      -4.260  -7.848   3.269  1.00 96.88           C  
ATOM   1154  HA2 GLY A  68      -5.161  -7.295   3.005  1.00 96.88           H  
ATOM   1155  HA3 GLY A  68      -4.195  -7.897   4.356  1.00 96.88           H  
ATOM   1156  C   GLY A  68      -3.037  -7.098   2.735  1.00 96.88           C  
ATOM   1157  O   GLY A  68      -1.944  -7.657   2.619  1.00 96.88           O  
ATOM   1158  N   GLU A  69      -3.205  -5.804   2.459  1.00 96.31           N  
ATOM   1159  H   GLU A  69      -4.132  -5.408   2.519  1.00 96.31           H  
ATOM   1160  CA  GLU A  69      -2.127  -4.931   1.985  1.00 96.31           C  
ATOM   1161  HA  GLU A  69      -1.733  -5.316   1.045  1.00 96.31           H  
ATOM   1162  C   GLU A  69      -0.962  -4.907   2.982  1.00 96.31           C  
ATOM   1163  CB  GLU A  69      -2.650  -3.497   1.765  1.00 96.31           C  
ATOM   1164  HB2 GLU A  69      -1.790  -2.876   1.512  1.00 96.31           H  
ATOM   1165  HB3 GLU A  69      -3.063  -3.108   2.695  1.00 96.31           H  
ATOM   1166  O   GLU A  69       0.198  -4.957   2.581  1.00 96.31           O  
ATOM   1167  CG  GLU A  69      -3.675  -3.306   0.629  1.00 96.31           C  
ATOM   1168  HG2 GLU A  69      -3.304  -3.782  -0.279  1.00 96.31           H  
ATOM   1169  HG3 GLU A  69      -3.720  -2.239   0.410  1.00 96.31           H  
ATOM   1170  CD  GLU A  69      -5.114  -3.768   0.921  1.00 96.31           C  
ATOM   1171  OE1 GLU A  69      -5.992  -3.631   0.037  1.00 96.31           O  
ATOM   1172  OE2 GLU A  69      -5.438  -4.227   2.038  1.00 96.31           O  
ATOM   1173  N   ALA A  70      -1.266  -4.893   4.284  1.00 96.12           N  
ATOM   1174  H   ALA A  70      -2.243  -4.888   4.539  1.00 96.12           H  
ATOM   1175  CA  ALA A  70      -0.273  -4.921   5.351  1.00 96.12           C  
ATOM   1176  HA  ALA A  70       0.395  -4.069   5.218  1.00 96.12           H  
ATOM   1177  C   ALA A  70       0.590  -6.196   5.321  1.00 96.12           C  
ATOM   1178  CB  ALA A  70      -1.004  -4.759   6.686  1.00 96.12           C  
ATOM   1179  HB1 ALA A  70      -1.474  -3.777   6.741  1.00 96.12           H  
ATOM   1180  HB2 ALA A  70      -0.291  -4.857   7.505  1.00 96.12           H  
ATOM   1181  HB3 ALA A  70      -1.771  -5.526   6.797  1.00 96.12           H  
ATOM   1182  O   ALA A  70       1.822  -6.124   5.342  1.00 96.12           O  
ATOM   1183  N   TRP A  71      -0.043  -7.362   5.200  1.00 97.12           N  
ATOM   1184  H   TRP A  71      -1.053  -7.377   5.173  1.00 97.12           H  
ATOM   1185  CA  TRP A  71       0.672  -8.628   5.079  1.00 97.12           C  
ATOM   1186  HA  TRP A  71       1.306  -8.770   5.954  1.00 97.12           H  
ATOM   1187  C   TRP A  71       1.563  -8.649   3.837  1.00 97.12           C  
ATOM   1188  CB  TRP A  71      -0.336  -9.771   5.017  1.00 97.12           C  
ATOM   1189  HB2 TRP A  71      -0.984  -9.648   4.150  1.00 97.12           H  
ATOM   1190  HB3 TRP A  71      -0.966  -9.729   5.905  1.00 97.12           H  
ATOM   1191  O   TRP A  71       2.737  -9.011   3.931  1.00 97.12           O  
ATOM   1192  CG  TRP A  71       0.296 -11.122   4.945  1.00 97.12           C  
ATOM   1193  CD1 TRP A  71       0.560 -11.901   6.009  1.00 97.12           C  
ATOM   1194  HD1 TRP A  71       0.300 -11.635   7.023  1.00 97.12           H  
ATOM   1195  CD2 TRP A  71       0.756 -11.873   3.787  1.00 97.12           C  
ATOM   1196  CE2 TRP A  71       1.292 -13.116   4.243  1.00 97.12           C  
ATOM   1197  CE3 TRP A  71       0.795 -11.623   2.402  1.00 97.12           C  
ATOM   1198  HE3 TRP A  71       0.369 -10.708   2.019  1.00 97.12           H  
ATOM   1199  NE1 TRP A  71       1.108 -13.095   5.605  1.00 97.12           N  
ATOM   1200  HE1 TRP A  71       1.272 -13.858   6.246  1.00 97.12           H  
ATOM   1201  CH2 TRP A  71       1.972 -13.731   2.019  1.00 97.12           C  
ATOM   1202  HH2 TRP A  71       2.511 -14.397   1.362  1.00 97.12           H  
ATOM   1203  CZ2 TRP A  71       1.867 -14.053   3.379  1.00 97.12           C  
ATOM   1204  HZ2 TRP A  71       2.249 -14.986   3.764  1.00 97.12           H  
ATOM   1205  CZ3 TRP A  71       1.440 -12.521   1.535  1.00 97.12           C  
ATOM   1206  HZ3 TRP A  71       1.560 -12.260   0.494  1.00 97.12           H  
ATOM   1207  N   LEU A  72       1.033  -8.216   2.684  1.00 97.38           N  
ATOM   1208  H   LEU A  72       0.066  -7.925   2.686  1.00 97.38           H  
ATOM   1209  CA  LEU A  72       1.774  -8.183   1.420  1.00 97.38           C  
ATOM   1210  HA  LEU A  72       2.163  -9.184   1.235  1.00 97.38           H  
ATOM   1211  C   LEU A  72       2.975  -7.234   1.489  1.00 97.38           C  
ATOM   1212  CB  LEU A  72       0.811  -7.797   0.282  1.00 97.38           C  
ATOM   1213  HB2 LEU A  72       0.385  -6.817   0.499  1.00 97.38           H  
ATOM   1214  HB3 LEU A  72      -0.006  -8.517   0.252  1.00 97.38           H  
ATOM   1215  O   LEU A  72       4.045  -7.565   0.987  1.00 97.38           O  
ATOM   1216  CG  LEU A  72       1.485  -7.746  -1.102  1.00 97.38           C  
ATOM   1217  HG  LEU A  72       2.302  -7.024  -1.088  1.00 97.38           H  
ATOM   1218  CD1 LEU A  72       2.034  -9.110  -1.533  1.00 97.38           C  
ATOM   1219 HD11 LEU A  72       2.440  -9.035  -2.542  1.00 97.38           H  
ATOM   1220 HD12 LEU A  72       2.843  -9.413  -0.869  1.00 97.38           H  
ATOM   1221 HD13 LEU A  72       1.239  -9.856  -1.513  1.00 97.38           H  
ATOM   1222  CD2 LEU A  72       0.490  -7.283  -2.162  1.00 97.38           C  
ATOM   1223 HD21 LEU A  72       0.128  -6.288  -1.904  1.00 97.38           H  
ATOM   1224 HD22 LEU A  72      -0.357  -7.968  -2.208  1.00 97.38           H  
ATOM   1225 HD23 LEU A  72       0.986  -7.233  -3.131  1.00 97.38           H  
ATOM   1226  N   MET A  73       2.815  -6.100   2.172  1.00 96.06           N  
ATOM   1227  H   MET A  73       1.887  -5.893   2.514  1.00 96.06           H  
ATOM   1228  CA  MET A  73       3.876  -5.149   2.523  1.00 96.06           C  
ATOM   1229  HA  MET A  73       4.455  -4.914   1.630  1.00 96.06           H  
ATOM   1230  C   MET A  73       4.888  -5.685   3.548  1.00 96.06           C  
ATOM   1231  CB  MET A  73       3.223  -3.852   3.009  1.00 96.06           C  
ATOM   1232  HB2 MET A  73       2.393  -4.086   3.676  1.00 96.06           H  
ATOM   1233  HB3 MET A  73       3.935  -3.261   3.586  1.00 96.06           H  
ATOM   1234  O   MET A  73       5.788  -4.950   3.961  1.00 96.06           O  
ATOM   1235  CG  MET A  73       2.749  -2.994   1.836  1.00 96.06           C  
ATOM   1236  HG2 MET A  73       1.932  -3.498   1.321  1.00 96.06           H  
ATOM   1237  HG3 MET A  73       3.577  -2.880   1.137  1.00 96.06           H  
ATOM   1238  SD  MET A  73       2.220  -1.330   2.319  1.00 96.06           S  
ATOM   1239  CE  MET A  73       0.780  -1.744   3.318  1.00 96.06           C  
ATOM   1240  HE1 MET A  73       1.063  -2.394   4.146  1.00 96.06           H  
ATOM   1241  HE2 MET A  73       0.034  -2.240   2.696  1.00 96.06           H  
ATOM   1242  HE3 MET A  73       0.370  -0.815   3.715  1.00 96.06           H  
ATOM   1243  N   GLY A  74       4.753  -6.949   3.955  1.00 95.69           N  
ATOM   1244  H   GLY A  74       3.951  -7.466   3.626  1.00 95.69           H  
ATOM   1245  CA  GLY A  74       5.725  -7.679   4.756  1.00 95.69           C  
ATOM   1246  HA2 GLY A  74       6.727  -7.394   4.435  1.00 95.69           H  
ATOM   1247  HA3 GLY A  74       5.603  -8.746   4.570  1.00 95.69           H  
ATOM   1248  C   GLY A  74       5.625  -7.452   6.257  1.00 95.69           C  
ATOM   1249  O   GLY A  74       6.509  -7.885   6.993  1.00 95.69           O  
ATOM   1250  N   TYR A  75       4.573  -6.793   6.736  1.00 94.56           N  
ATOM   1251  H   TYR A  75       3.838  -6.492   6.111  1.00 94.56           H  
ATOM   1252  CA  TYR A  75       4.364  -6.673   8.171  1.00 94.56           C  
ATOM   1253  HA  TYR A  75       5.311  -6.396   8.633  1.00 94.56           H  
ATOM   1254  C   TYR A  75       3.930  -8.002   8.797  1.00 94.56           C  
ATOM   1255  CB  TYR A  75       3.371  -5.565   8.474  1.00 94.56           C  
ATOM   1256  HB2 TYR A  75       3.379  -5.456   9.559  1.00 94.56           H  
ATOM   1257  HB3 TYR A  75       2.377  -5.874   8.151  1.00 94.56           H  
ATOM   1258  O   TYR A  75       3.452  -8.903   8.100  1.00 94.56           O  
ATOM   1259  CG  TYR A  75       3.713  -4.214   7.881  1.00 94.56           C  
ATOM   1260  CD1 TYR A  75       4.847  -3.522   8.333  1.00 94.56           C  
ATOM   1261  HD1 TYR A  75       5.477  -3.955   9.096  1.00 94.56           H  
ATOM   1262  CD2 TYR A  75       2.880  -3.626   6.915  1.00 94.56           C  
ATOM   1263  HD2 TYR A  75       1.970  -4.132   6.625  1.00 94.56           H  
ATOM   1264  CE1 TYR A  75       5.157  -2.264   7.792  1.00 94.56           C  
ATOM   1265  HE1 TYR A  75       6.053  -1.756   8.116  1.00 94.56           H  
ATOM   1266  CE2 TYR A  75       3.184  -2.368   6.373  1.00 94.56           C  
ATOM   1267  HE2 TYR A  75       2.545  -1.901   5.638  1.00 94.56           H  
ATOM   1268  OH  TYR A  75       4.596  -0.448   6.317  1.00 94.56           O  
ATOM   1269  HH  TYR A  75       5.438  -0.111   6.633  1.00 94.56           H  
ATOM   1270  CZ  TYR A  75       4.319  -1.676   6.822  1.00 94.56           C  
ATOM   1271  N   ASP A  76       4.121  -8.113  10.110  1.00 92.50           N  
ATOM   1272  H   ASP A  76       4.466  -7.321  10.633  1.00 92.50           H  
ATOM   1273  CA  ASP A  76       3.797  -9.304  10.893  1.00 92.50           C  
ATOM   1274  HA  ASP A  76       3.890 -10.177  10.247  1.00 92.50           H  
ATOM   1275  C   ASP A  76       2.346  -9.247  11.378  1.00 92.50           C  
ATOM   1276  CB  ASP A  76       4.817  -9.460  12.028  1.00 92.50           C  
ATOM   1277  HB2 ASP A  76       5.817  -9.316  11.619  1.00 92.50           H  
ATOM   1278  HB3 ASP A  76       4.655  -8.692  12.785  1.00 92.50           H  
ATOM   1279  O   ASP A  76       2.051  -8.863  12.503  1.00 92.50           O  
ATOM   1280  CG  ASP A  76       4.770 -10.851  12.662  1.00 92.50           C  
ATOM   1281  OD1 ASP A  76       4.315 -11.788  11.963  1.00 92.50           O  
ATOM   1282  OD2 ASP A  76       5.333 -10.975  13.770  1.00 92.50           O  
ATOM   1283  N   VAL A  77       1.436  -9.522  10.449  1.00 94.25           N  
ATOM   1284  H   VAL A  77       1.768  -9.850   9.554  1.00 94.25           H  
ATOM   1285  CA  VAL A  77      -0.016  -9.556  10.659  1.00 94.25           C  
ATOM   1286  HA  VAL A  77      -0.224  -9.648  11.725  1.00 94.25           H  
ATOM   1287  C   VAL A  77      -0.583 -10.793   9.976  1.00 94.25           C  
ATOM   1288  CB  VAL A  77      -0.700  -8.274  10.141  1.00 94.25           C  
ATOM   1289  HB  VAL A  77      -1.780  -8.394  10.236  1.00 94.25           H  
ATOM   1290  O   VAL A  77       0.122 -11.451   9.209  1.00 94.25           O  
ATOM   1291  CG1 VAL A  77      -0.306  -7.064  10.986  1.00 94.25           C  
ATOM   1292 HG11 VAL A  77      -0.847  -6.178  10.655  1.00 94.25           H  
ATOM   1293 HG12 VAL A  77      -0.558  -7.257  12.029  1.00 94.25           H  
ATOM   1294 HG13 VAL A  77       0.769  -6.897  10.930  1.00 94.25           H  
ATOM   1295  CG2 VAL A  77      -0.387  -7.966   8.669  1.00 94.25           C  
ATOM   1296 HG21 VAL A  77       0.676  -7.760   8.540  1.00 94.25           H  
ATOM   1297 HG22 VAL A  77      -0.672  -8.818   8.053  1.00 94.25           H  
ATOM   1298 HG23 VAL A  77      -0.971  -7.099   8.359  1.00 94.25           H  
ATOM   1299  N   ASP A  78      -1.854 -11.107  10.214  1.00 94.44           N  
ATOM   1300  H   ASP A  78      -2.398 -10.553  10.860  1.00 94.44           H  
ATOM   1301  CA  ASP A  78      -2.529 -12.152   9.449  1.00 94.44           C  
ATOM   1302  HA  ASP A  78      -1.901 -13.042   9.492  1.00 94.44           H  
ATOM   1303  C   ASP A  78      -2.676 -11.766   7.963  1.00 94.44           C  
ATOM   1304  CB  ASP A  78      -3.868 -12.528  10.091  1.00 94.44           C  
ATOM   1305  HB2 ASP A  78      -3.715 -12.780  11.141  1.00 94.44           H  
ATOM   1306  HB3 ASP A  78      -4.560 -11.688  10.024  1.00 94.44           H  
ATOM   1307  O   ASP A  78      -2.724 -10.589   7.595  1.00 94.44           O  
ATOM   1308  CG  ASP A  78      -4.428 -13.742   9.356  1.00 94.44           C  
ATOM   1309  OD1 ASP A  78      -5.336 -13.543   8.530  1.00 94.44           O  
ATOM   1310  OD2 ASP A  78      -3.789 -14.811   9.410  1.00 94.44           O  
ATOM   1311  N   SER A  79      -2.720 -12.774   7.088  1.00 95.75           N  
ATOM   1312  H   SER A  79      -2.786 -13.705   7.473  1.00 95.75           H  
ATOM   1313  CA  SER A  79      -2.850 -12.564   5.642  1.00 95.75           C  
ATOM   1314  HA  SER A  79      -2.222 -11.714   5.373  1.00 95.75           H  
ATOM   1315  C   SER A  79      -4.260 -12.190   5.185  1.00 95.75           C  
ATOM   1316  CB  SER A  79      -2.326 -13.775   4.871  1.00 95.75           C  
ATOM   1317  HB2 SER A  79      -2.237 -13.515   3.816  1.00 95.75           H  
ATOM   1318  HB3 SER A  79      -1.336 -14.037   5.246  1.00 95.75           H  
ATOM   1319  O   SER A  79      -4.414 -11.760   4.040  1.00 95.75           O  
ATOM   1320  OG  SER A  79      -3.175 -14.899   4.998  1.00 95.75           O  
ATOM   1321  HG  SER A  79      -3.456 -14.987   5.912  1.00 95.75           H  
ATOM   1322  N   TYR A  80      -5.273 -12.339   6.042  1.00 93.88           N  
ATOM   1323  H   TYR A  80      -5.086 -12.700   6.966  1.00 93.88           H  
ATOM   1324  CA  TYR A  80      -6.668 -12.054   5.743  1.00 93.88           C  
ATOM   1325  HA  TYR A  80      -6.998 -12.768   4.989  1.00 93.88           H  
ATOM   1326  C   TYR A  80      -6.850 -10.644   5.189  1.00 93.88           C  
ATOM   1327  CB  TYR A  80      -7.535 -12.260   6.991  1.00 93.88           C  
ATOM   1328  HB2 TYR A  80      -7.471 -13.305   7.294  1.00 93.88           H  
ATOM   1329  HB3 TYR A  80      -7.142 -11.649   7.804  1.00 93.88           H  
ATOM   1330  O   TYR A  80      -6.321  -9.649   5.692  1.00 93.88           O  
ATOM   1331  CG  TYR A  80      -9.000 -11.936   6.790  1.00 93.88           C  
ATOM   1332  CD1 TYR A  80      -9.538 -10.731   7.285  1.00 93.88           C  
ATOM   1333  HD1 TYR A  80      -8.905 -10.040   7.822  1.00 93.88           H  
ATOM   1334  CD2 TYR A  80      -9.825 -12.853   6.114  1.00 93.88           C  
ATOM   1335  HD2 TYR A  80      -9.419 -13.790   5.763  1.00 93.88           H  
ATOM   1336  CE1 TYR A  80     -10.908 -10.446   7.114  1.00 93.88           C  
ATOM   1337  HE1 TYR A  80     -11.337  -9.541   7.518  1.00 93.88           H  
ATOM   1338  CE2 TYR A  80     -11.190 -12.564   5.931  1.00 93.88           C  
ATOM   1339  HE2 TYR A  80     -11.844 -13.263   5.431  1.00 93.88           H  
ATOM   1340  OH  TYR A  80     -13.065 -11.129   6.267  1.00 93.88           O  
ATOM   1341  HH  TYR A  80     -13.392 -10.331   6.688  1.00 93.88           H  
ATOM   1342  CZ  TYR A  80     -11.737 -11.366   6.435  1.00 93.88           C  
ATOM   1343  N   ARG A  81      -7.631 -10.562   4.114  1.00 94.94           N  
ATOM   1344  H   ARG A  81      -8.106 -11.400   3.809  1.00 94.94           H  
ATOM   1345  CA  ARG A  81      -8.008  -9.296   3.511  1.00 94.94           C  
ATOM   1346  HA  ARG A  81      -7.282  -8.534   3.794  1.00 94.94           H  
ATOM   1347  C   ARG A  81      -9.369  -8.891   4.045  1.00 94.94           C  
ATOM   1348  CB  ARG A  81      -8.010  -9.434   1.985  1.00 94.94           C  
ATOM   1349  HB2 ARG A  81      -7.088  -9.916   1.660  1.00 94.94           H  
ATOM   1350  HB3 ARG A  81      -8.846 -10.055   1.663  1.00 94.94           H  
ATOM   1351  O   ARG A  81     -10.362  -9.503   3.674  1.00 94.94           O  
ATOM   1352  CG  ARG A  81      -8.112  -8.048   1.349  1.00 94.94           C  
ATOM   1353  HG2 ARG A  81      -7.268  -7.443   1.680  1.00 94.94           H  
ATOM   1354  HG3 ARG A  81      -9.039  -7.569   1.664  1.00 94.94           H  
ATOM   1355  CD  ARG A  81      -8.093  -8.132  -0.175  1.00 94.94           C  
ATOM   1356  HD2 ARG A  81      -7.199  -8.674  -0.483  1.00 94.94           H  
ATOM   1357  HD3 ARG A  81      -8.966  -8.685  -0.524  1.00 94.94           H  
ATOM   1358  NE  ARG A  81      -8.060  -6.777  -0.750  1.00 94.94           N  
ATOM   1359  HE  ARG A  81      -7.145  -6.372  -0.886  1.00 94.94           H  
ATOM   1360  NH1 ARG A  81     -10.321  -6.279  -0.699  1.00 94.94           N  
ATOM   1361 HH11 ARG A  81     -10.556  -7.183  -0.315  1.00 94.94           H  
ATOM   1362 HH12 ARG A  81     -10.992  -5.525  -0.732  1.00 94.94           H  
ATOM   1363  NH2 ARG A  81      -8.858  -4.731  -1.268  1.00 94.94           N  
ATOM   1364 HH21 ARG A  81      -9.655  -4.112  -1.212  1.00 94.94           H  
ATOM   1365 HH22 ARG A  81      -7.929  -4.343  -1.193  1.00 94.94           H  
ATOM   1366  CZ  ARG A  81      -9.079  -5.956  -0.909  1.00 94.94           C  
ATOM   1367  N   VAL A  82      -9.415  -7.802   4.809  1.00 91.19           N  
ATOM   1368  H   VAL A  82      -8.555  -7.415   5.169  1.00 91.19           H  
ATOM   1369  CA  VAL A  82     -10.689  -7.148   5.134  1.00 91.19           C  
ATOM   1370  HA  VAL A  82     -11.301  -7.866   5.681  1.00 91.19           H  
ATOM   1371  C   VAL A  82     -11.379  -6.750   3.815  1.00 91.19           C  
ATOM   1372  CB  VAL A  82     -10.501  -5.936   6.063  1.00 91.19           C  
ATOM   1373  HB  VAL A  82      -9.898  -5.182   5.557  1.00 91.19           H  
ATOM   1374  O   VAL A  82     -10.758  -6.010   3.025  1.00 91.19           O  
ATOM   1375  CG1 VAL A  82     -11.850  -5.319   6.445  1.00 91.19           C  
ATOM   1376 HG11 VAL A  82     -12.492  -6.061   6.919  1.00 91.19           H  
ATOM   1377 HG12 VAL A  82     -12.359  -4.926   5.565  1.00 91.19           H  
ATOM   1378 HG13 VAL A  82     -11.700  -4.492   7.138  1.00 91.19           H  
ATOM   1379  CG2 VAL A  82      -9.782  -6.353   7.354  1.00 91.19           C  
ATOM   1380 HG21 VAL A  82      -8.769  -6.694   7.144  1.00 91.19           H  
ATOM   1381 HG22 VAL A  82      -9.725  -5.498   8.029  1.00 91.19           H  
ATOM   1382 HG23 VAL A  82     -10.339  -7.148   7.850  1.00 91.19           H  
ATOM   1383  N   PRO A  83     -12.594  -7.262   3.533  1.00 89.25           N  
ATOM   1384  CA  PRO A  83     -13.378  -6.919   2.348  1.00 89.25           C  
ATOM   1385  HA  PRO A  83     -12.880  -7.315   1.464  1.00 89.25           H  
ATOM   1386  C   PRO A  83     -13.552  -5.410   2.224  1.00 89.25           C  
ATOM   1387  CB  PRO A  83     -14.740  -7.602   2.529  1.00 89.25           C  
ATOM   1388  HB2 PRO A  83     -15.164  -7.923   1.578  1.00 89.25           H  
ATOM   1389  HB3 PRO A  83     -15.434  -6.940   3.046  1.00 89.25           H  
ATOM   1390  O   PRO A  83     -13.677  -4.732   3.235  1.00 89.25           O  
ATOM   1391  CG  PRO A  83     -14.430  -8.782   3.442  1.00 89.25           C  
ATOM   1392  HG2 PRO A  83     -14.039  -9.615   2.857  1.00 89.25           H  
ATOM   1393  HG3 PRO A  83     -15.303  -9.087   4.020  1.00 89.25           H  
ATOM   1394  CD  PRO A  83     -13.335  -8.224   4.341  1.00 89.25           C  
ATOM   1395  HD2 PRO A  83     -13.783  -7.707   5.189  1.00 89.25           H  
ATOM   1396  HD3 PRO A  83     -12.705  -9.044   4.686  1.00 89.25           H  
ATOM   1397  N   ASP A  84     -13.565  -4.870   1.000  1.00 84.44           N  
ATOM   1398  H   ASP A  84     -13.598  -5.477   0.193  1.00 84.44           H  
ATOM   1399  CA  ASP A  84     -13.620  -3.408   0.810  1.00 84.44           C  
ATOM   1400  HA  ASP A  84     -12.751  -2.962   1.294  1.00 84.44           H  
ATOM   1401  C   ASP A  84     -14.862  -2.776   1.453  1.00 84.44           C  
ATOM   1402  CB  ASP A  84     -13.580  -3.027  -0.672  1.00 84.44           C  
ATOM   1403  HB2 ASP A  84     -14.440  -3.465  -1.179  1.00 84.44           H  
ATOM   1404  HB3 ASP A  84     -13.657  -1.943  -0.757  1.00 84.44           H  
ATOM   1405  O   ASP A  84     -14.781  -1.667   1.970  1.00 84.44           O  
ATOM   1406  CG  ASP A  84     -12.307  -3.457  -1.381  1.00 84.44           C  
ATOM   1407  OD1 ASP A  84     -11.199  -3.467  -0.791  1.00 84.44           O  
ATOM   1408  OD2 ASP A  84     -12.414  -3.843  -2.560  1.00 84.44           O  
ATOM   1409  N   GLU A  85     -15.976  -3.507   1.461  1.00 83.56           N  
ATOM   1410  H   GLU A  85     -15.948  -4.421   1.032  1.00 83.56           H  
ATOM   1411  CA  GLU A  85     -17.266  -3.102   2.033  1.00 83.56           C  
ATOM   1412  HA  GLU A  85     -17.575  -2.147   1.609  1.00 83.56           H  
ATOM   1413  C   GLU A  85     -17.212  -2.922   3.562  1.00 83.56           C  
ATOM   1414  CB  GLU A  85     -18.298  -4.177   1.645  1.00 83.56           C  
ATOM   1415  HB2 GLU A  85     -19.239  -3.979   2.160  1.00 83.56           H  
ATOM   1416  HB3 GLU A  85     -17.921  -5.146   1.972  1.00 83.56           H  
ATOM   1417  O   GLU A  85     -17.926  -2.089   4.118  1.00 83.56           O  
ATOM   1418  CG  GLU A  85     -18.559  -4.208   0.125  1.00 83.56           C  
ATOM   1419  HG2 GLU A  85     -17.617  -4.082  -0.409  1.00 83.56           H  
ATOM   1420  HG3 GLU A  85     -19.191  -3.360  -0.137  1.00 83.56           H  
ATOM   1421  CD  GLU A  85     -19.206  -5.510  -0.374  1.00 83.56           C  
ATOM   1422  OE1 GLU A  85     -19.025  -5.792  -1.583  1.00 83.56           O  
ATOM   1423  OE2 GLU A  85     -19.829  -6.223   0.438  1.00 83.56           O  
ATOM   1424  N   GLU A  86     -16.311  -3.646   4.233  1.00 85.00           N  
ATOM   1425  H   GLU A  86     -15.730  -4.283   3.709  1.00 85.00           H  
ATOM   1426  CA  GLU A  86     -16.094  -3.594   5.685  1.00 85.00           C  
ATOM   1427  HA  GLU A  86     -17.018  -3.295   6.180  1.00 85.00           H  
ATOM   1428  C   GLU A  86     -15.017  -2.569   6.086  1.00 85.00           C  
ATOM   1429  CB  GLU A  86     -15.715  -4.995   6.191  1.00 85.00           C  
ATOM   1430  HB2 GLU A  86     -15.451  -4.926   7.246  1.00 85.00           H  
ATOM   1431  HB3 GLU A  86     -14.841  -5.340   5.639  1.00 85.00           H  
ATOM   1432  O   GLU A  86     -14.796  -2.322   7.273  1.00 85.00           O  
ATOM   1433  CG  GLU A  86     -16.847  -6.025   6.042  1.00 85.00           C  
ATOM   1434  HG2 GLU A  86     -17.176  -6.044   5.004  1.00 85.00           H  
ATOM   1435  HG3 GLU A  86     -17.689  -5.714   6.661  1.00 85.00           H  
ATOM   1436  CD  GLU A  86     -16.408  -7.444   6.445  1.00 85.00           C  
ATOM   1437  OE1 GLU A  86     -17.116  -8.395   6.053  1.00 85.00           O  
ATOM   1438  OE2 GLU A  86     -15.338  -7.592   7.085  1.00 85.00           O  
ATOM   1439  N   ARG A  87     -14.336  -1.936   5.118  1.00 80.38           N  
ATOM   1440  H   ARG A  87     -14.605  -2.132   4.164  1.00 80.38           H  
ATOM   1441  CA  ARG A  87     -13.290  -0.927   5.372  1.00 80.38           C  
ATOM   1442  HA  ARG A  87     -12.734  -1.236   6.257  1.00 80.38           H  
ATOM   1443  C   ARG A  87     -13.896   0.440   5.709  1.00 80.38           C  
ATOM   1444  CB  ARG A  87     -12.309  -0.827   4.191  1.00 80.38           C  
ATOM   1445  HB2 ARG A  87     -12.847  -0.487   3.306  1.00 80.38           H  
ATOM   1446  HB3 ARG A  87     -11.548  -0.085   4.430  1.00 80.38           H  
ATOM   1447  O   ARG A  87     -13.688   1.411   4.973  1.00 80.38           O  
ATOM   1448  CG  ARG A  87     -11.616  -2.147   3.876  1.00 80.38           C  
ATOM   1449  HG2 ARG A  87     -12.374  -2.868   3.568  1.00 80.38           H  
ATOM   1450  HG3 ARG A  87     -11.111  -2.530   4.763  1.00 80.38           H  
ATOM   1451  CD  ARG A  87     -10.628  -1.966   2.726  1.00 80.38           C  
ATOM   1452  HD2 ARG A  87      -9.874  -1.239   3.027  1.00 80.38           H  
ATOM   1453  HD3 ARG A  87     -11.156  -1.582   1.853  1.00 80.38           H  
ATOM   1454  NE  ARG A  87      -9.997  -3.250   2.395  1.00 80.38           N  
ATOM   1455  HE  ARG A  87     -10.486  -4.085   2.682  1.00 80.38           H  
ATOM   1456  NH1 ARG A  87      -8.112  -2.427   1.368  1.00 80.38           N  
ATOM   1457 HH11 ARG A  87      -8.478  -1.486   1.350  1.00 80.38           H  
ATOM   1458 HH12 ARG A  87      -7.232  -2.673   0.939  1.00 80.38           H  
ATOM   1459  NH2 ARG A  87      -8.267  -4.581   1.834  1.00 80.38           N  
ATOM   1460 HH21 ARG A  87      -7.264  -4.601   1.715  1.00 80.38           H  
ATOM   1461 HH22 ARG A  87      -8.769  -5.325   2.295  1.00 80.38           H  
ATOM   1462  CZ  ARG A  87      -8.813  -3.407   1.855  1.00 80.38           C  
ATOM   1463  N   GLN A  88     -14.650   0.533   6.804  1.00 69.75           N  
ATOM   1464  H   GLN A  88     -14.791  -0.307   7.347  1.00 69.75           H  
ATOM   1465  CA  GLN A  88     -15.295   1.780   7.246  1.00 69.75           C  
ATOM   1466  HA  GLN A  88     -15.355   2.438   6.378  1.00 69.75           H  
ATOM   1467  C   GLN A  88     -14.449   2.582   8.244  1.00 69.75           C  
ATOM   1468  CB  GLN A  88     -16.758   1.534   7.649  1.00 69.75           C  
ATOM   1469  HB2 GLN A  88     -17.184   2.490   7.955  1.00 69.75           H  
ATOM   1470  HB3 GLN A  88     -16.811   0.844   8.492  1.00 69.75           H  
ATOM   1471  O   GLN A  88     -13.981   2.048   9.277  1.00 69.75           O  
ATOM   1472  CG  GLN A  88     -17.559   0.971   6.452  1.00 69.75           C  
ATOM   1473  HG2 GLN A  88     -17.378  -0.101   6.376  1.00 69.75           H  
ATOM   1474  HG3 GLN A  88     -17.203   1.430   5.530  1.00 69.75           H  
ATOM   1475  CD  GLN A  88     -19.068   1.215   6.512  1.00 69.75           C  
ATOM   1476  NE2 GLN A  88     -19.813   0.688   5.565  1.00 69.75           N  
ATOM   1477 HE21 GLN A  88     -19.408   0.018   4.927  1.00 69.75           H  
ATOM   1478 HE22 GLN A  88     -20.810   0.822   5.655  1.00 69.75           H  
ATOM   1479  OE1 GLN A  88     -19.602   1.901   7.369  1.00 69.75           O  
ATOM   1480  OXT GLN A  88     -14.166   3.756   7.894  1.00 69.75           O  
TER    1481      GLN A  88                                                       
ATOM   1481  N   MET B   1      -4.918   5.359  -8.718  1.00 73.44           N  
ATOM   1482  H   MET B   1      -4.619   4.514  -9.183  1.00 73.44           H  
ATOM   1483  H2  MET B   1      -4.130   5.617  -8.141  1.00 73.44           H  
ATOM   1484  H3  MET B   1      -5.091   6.092  -9.391  1.00 73.44           H  
ATOM   1485  CA  MET B   1      -6.093   5.112  -7.852  1.00 73.44           C  
ATOM   1486  HA  MET B   1      -6.947   4.814  -8.460  1.00 73.44           H  
ATOM   1487  C   MET B   1      -6.431   6.383  -7.065  1.00 73.44           C  
ATOM   1488  CB  MET B   1      -5.729   3.978  -6.888  1.00 73.44           C  
ATOM   1489  HB2 MET B   1      -5.073   4.387  -6.120  1.00 73.44           H  
ATOM   1490  HB3 MET B   1      -5.178   3.205  -7.425  1.00 73.44           H  
ATOM   1491  O   MET B   1      -5.521   7.160  -6.798  1.00 73.44           O  
ATOM   1492  CG  MET B   1      -6.906   3.310  -6.196  1.00 73.44           C  
ATOM   1493  HG2 MET B   1      -6.521   2.729  -5.358  1.00 73.44           H  
ATOM   1494  HG3 MET B   1      -7.583   4.065  -5.796  1.00 73.44           H  
ATOM   1495  SD  MET B   1      -7.810   2.176  -7.258  1.00 73.44           S  
ATOM   1496  CE  MET B   1      -9.053   1.736  -6.037  1.00 73.44           C  
ATOM   1497  HE1 MET B   1      -9.434   2.639  -5.560  1.00 73.44           H  
ATOM   1498  HE2 MET B   1      -9.888   1.244  -6.534  1.00 73.44           H  
ATOM   1499  HE3 MET B   1      -8.615   1.081  -5.283  1.00 73.44           H  
ATOM   1500  N   CYS B   2      -7.690   6.613  -6.672  1.00 82.25           N  
ATOM   1501  H   CYS B   2      -8.416   5.954  -6.916  1.00 82.25           H  
ATOM   1502  CA  CYS B   2      -8.061   7.694  -5.743  1.00 82.25           C  
ATOM   1503  HA  CYS B   2      -7.239   8.403  -5.641  1.00 82.25           H  
ATOM   1504  C   CYS B   2      -8.349   7.117  -4.350  1.00 82.25           C  
ATOM   1505  CB  CYS B   2      -9.272   8.465  -6.290  1.00 82.25           C  
ATOM   1506  HB2 CYS B   2      -9.747   9.026  -5.485  1.00 82.25           H  
ATOM   1507  HB3 CYS B   2     -10.008   7.768  -6.690  1.00 82.25           H  
ATOM   1508  O   CYS B   2      -9.357   6.438  -4.160  1.00 82.25           O  
ATOM   1509  SG  CYS B   2      -8.742   9.622  -7.581  1.00 82.25           S  
ATOM   1510  HG  CYS B   2      -9.965   9.980  -7.982  1.00 82.25           H  
ATOM   1511  N   TYR B   3      -7.475   7.397  -3.383  1.00 91.38           N  
ATOM   1512  H   TYR B   3      -6.658   7.950  -3.599  1.00 91.38           H  
ATOM   1513  CA  TYR B   3      -7.635   6.947  -1.998  1.00 91.38           C  
ATOM   1514  HA  TYR B   3      -8.294   6.078  -1.981  1.00 91.38           H  
ATOM   1515  C   TYR B   3      -8.269   8.023  -1.121  1.00 91.38           C  
ATOM   1516  CB  TYR B   3      -6.289   6.506  -1.425  1.00 91.38           C  
ATOM   1517  HB2 TYR B   3      -5.604   7.354  -1.449  1.00 91.38           H  
ATOM   1518  HB3 TYR B   3      -6.422   6.218  -0.382  1.00 91.38           H  
ATOM   1519  O   TYR B   3      -8.037   9.220  -1.326  1.00 91.38           O  
ATOM   1520  CG  TYR B   3      -5.674   5.341  -2.165  1.00 91.38           C  
ATOM   1521  CD1 TYR B   3      -6.232   4.057  -2.020  1.00 91.38           C  
ATOM   1522  HD1 TYR B   3      -7.095   3.916  -1.386  1.00 91.38           H  
ATOM   1523  CD2 TYR B   3      -4.566   5.544  -3.009  1.00 91.38           C  
ATOM   1524  HD2 TYR B   3      -4.144   6.530  -3.134  1.00 91.38           H  
ATOM   1525  CE1 TYR B   3      -5.667   2.962  -2.697  1.00 91.38           C  
ATOM   1526  HE1 TYR B   3      -6.098   1.978  -2.588  1.00 91.38           H  
ATOM   1527  CE2 TYR B   3      -3.994   4.449  -3.682  1.00 91.38           C  
ATOM   1528  HE2 TYR B   3      -3.142   4.583  -4.333  1.00 91.38           H  
ATOM   1529  OH  TYR B   3      -4.001   2.104  -4.176  1.00 91.38           O  
ATOM   1530  HH  TYR B   3      -4.468   1.286  -3.991  1.00 91.38           H  
ATOM   1531  CZ  TYR B   3      -4.541   3.159  -3.522  1.00 91.38           C  
ATOM   1532  N   ASP B   4      -9.074   7.598  -0.150  1.00 92.62           N  
ATOM   1533  H   ASP B   4      -9.224   6.605  -0.042  1.00 92.62           H  
ATOM   1534  CA  ASP B   4      -9.651   8.469   0.866  1.00 92.62           C  
ATOM   1535  HA  ASP B   4      -9.762   9.472   0.454  1.00 92.62           H  
ATOM   1536  C   ASP B   4      -8.711   8.563   2.069  1.00 92.62           C  
ATOM   1537  CB  ASP B   4     -11.058   8.007   1.275  1.00 92.62           C  
ATOM   1538  HB2 ASP B   4     -11.707   7.994   0.399  1.00 92.62           H  
ATOM   1539  HB3 ASP B   4     -11.006   6.994   1.674  1.00 92.62           H  
ATOM   1540  O   ASP B   4      -8.627   7.655   2.894  1.00 92.62           O  
ATOM   1541  CG  ASP B   4     -11.664   8.944   2.327  1.00 92.62           C  
ATOM   1542  OD1 ASP B   4     -11.129  10.070   2.488  1.00 92.62           O  
ATOM   1543  OD2 ASP B   4     -12.631   8.532   2.996  1.00 92.62           O  
ATOM   1544  N   TYR B   5      -8.005   9.689   2.171  1.00 95.88           N  
ATOM   1545  H   TYR B   5      -8.108  10.383   1.445  1.00 95.88           H  
ATOM   1546  CA  TYR B   5      -7.098   9.971   3.280  1.00 95.88           C  
ATOM   1547  HA  TYR B   5      -6.778   9.021   3.706  1.00 95.88           H  
ATOM   1548  C   TYR B   5      -7.766  10.733   4.431  1.00 95.88           C  
ATOM   1549  CB  TYR B   5      -5.838  10.675   2.761  1.00 95.88           C  
ATOM   1550  HB2 TYR B   5      -5.189  10.920   3.603  1.00 95.88           H  
ATOM   1551  HB3 TYR B   5      -6.120  11.614   2.286  1.00 95.88           H  
ATOM   1552  O   TYR B   5      -7.058  11.224   5.306  1.00 95.88           O  
ATOM   1553  CG  TYR B   5      -5.025   9.833   1.802  1.00 95.88           C  
ATOM   1554  CD1 TYR B   5      -4.390   8.662   2.258  1.00 95.88           C  
ATOM   1555  HD1 TYR B   5      -4.497   8.357   3.288  1.00 95.88           H  
ATOM   1556  CD2 TYR B   5      -4.894  10.226   0.458  1.00 95.88           C  
ATOM   1557  HD2 TYR B   5      -5.405  11.107   0.098  1.00 95.88           H  
ATOM   1558  CE1 TYR B   5      -3.608   7.894   1.377  1.00 95.88           C  
ATOM   1559  HE1 TYR B   5      -3.103   7.007   1.729  1.00 95.88           H  
ATOM   1560  CE2 TYR B   5      -4.111   9.466  -0.423  1.00 95.88           C  
ATOM   1561  HE2 TYR B   5      -3.988   9.771  -1.452  1.00 95.88           H  
ATOM   1562  OH  TYR B   5      -2.707   7.599  -0.824  1.00 95.88           O  
ATOM   1563  HH  TYR B   5      -2.185   6.932  -0.373  1.00 95.88           H  
ATOM   1564  CZ  TYR B   5      -3.474   8.302   0.036  1.00 95.88           C  
ATOM   1565  N   SER B   6      -9.099  10.840   4.486  1.00 94.69           N  
ATOM   1566  H   SER B   6      -9.659  10.459   3.736  1.00 94.69           H  
ATOM   1567  CA  SER B   6      -9.796  11.587   5.548  1.00 94.69           C  
ATOM   1568  HA  SER B   6      -9.499  12.634   5.492  1.00 94.69           H  
ATOM   1569  C   SER B   6      -9.434  11.078   6.949  1.00 94.69           C  
ATOM   1570  CB  SER B   6     -11.313  11.522   5.344  1.00 94.69           C  
ATOM   1571  HB2 SER B   6     -11.800  12.117   6.116  1.00 94.69           H  
ATOM   1572  HB3 SER B   6     -11.662  10.492   5.408  1.00 94.69           H  
ATOM   1573  O   SER B   6      -9.109  11.868   7.836  1.00 94.69           O  
ATOM   1574  OG  SER B   6     -11.645  12.047   4.079  1.00 94.69           O  
ATOM   1575  HG  SER B   6     -11.591  11.324   3.450  1.00 94.69           H  
ATOM   1576  N   ARG B   7      -9.374   9.750   7.133  1.00 95.75           N  
ATOM   1577  H   ARG B   7      -9.646   9.162   6.358  1.00 95.75           H  
ATOM   1578  CA  ARG B   7      -8.971   9.123   8.406  1.00 95.75           C  
ATOM   1579  HA  ARG B   7      -9.568   9.570   9.201  1.00 95.75           H  
ATOM   1580  C   ARG B   7      -7.504   9.398   8.760  1.00 95.75           C  
ATOM   1581  CB  ARG B   7      -9.264   7.612   8.346  1.00 95.75           C  
ATOM   1582  HB2 ARG B   7      -8.445   7.094   7.847  1.00 95.75           H  
ATOM   1583  HB3 ARG B   7     -10.171   7.445   7.765  1.00 95.75           H  
ATOM   1584  O   ARG B   7      -7.183   9.612   9.927  1.00 95.75           O  
ATOM   1585  CG  ARG B   7      -9.488   7.013   9.743  1.00 95.75           C  
ATOM   1586  HG2 ARG B   7     -10.366   7.483  10.186  1.00 95.75           H  
ATOM   1587  HG3 ARG B   7      -8.628   7.207  10.383  1.00 95.75           H  
ATOM   1588  CD  ARG B   7      -9.727   5.501   9.644  1.00 95.75           C  
ATOM   1589  HD2 ARG B   7     -10.452   5.320   8.851  1.00 95.75           H  
ATOM   1590  HD3 ARG B   7      -8.794   5.015   9.359  1.00 95.75           H  
ATOM   1591  NE  ARG B   7     -10.208   4.936  10.925  1.00 95.75           N  
ATOM   1592  HE  ARG B   7      -9.670   5.159  11.750  1.00 95.75           H  
ATOM   1593  NH1 ARG B   7     -12.012   3.752  10.102  1.00 95.75           N  
ATOM   1594 HH11 ARG B   7     -11.935   4.141   9.173  1.00 95.75           H  
ATOM   1595 HH12 ARG B   7     -12.778   3.097  10.168  1.00 95.75           H  
ATOM   1596  NH2 ARG B   7     -11.552   3.670  12.268  1.00 95.75           N  
ATOM   1597 HH21 ARG B   7     -11.114   4.038  13.100  1.00 95.75           H  
ATOM   1598 HH22 ARG B   7     -12.385   3.101  12.319  1.00 95.75           H  
ATOM   1599  CZ  ARG B   7     -11.248   4.127  11.088  1.00 95.75           C  
ATOM   1600  N   LEU B   8      -6.619   9.415   7.759  1.00 97.62           N  
ATOM   1601  H   LEU B   8      -6.972   9.297   6.820  1.00 97.62           H  
ATOM   1602  CA  LEU B   8      -5.195   9.728   7.928  1.00 97.62           C  
ATOM   1603  HA  LEU B   8      -4.801   9.156   8.768  1.00 97.62           H  
ATOM   1604  C   LEU B   8      -4.987  11.196   8.301  1.00 97.62           C  
ATOM   1605  CB  LEU B   8      -4.440   9.324   6.647  1.00 97.62           C  
ATOM   1606  HB2 LEU B   8      -4.868   9.864   5.802  1.00 97.62           H  
ATOM   1607  HB3 LEU B   8      -4.591   8.259   6.472  1.00 97.62           H  
ATOM   1608  O   LEU B   8      -4.297  11.479   9.275  1.00 97.62           O  
ATOM   1609  CG  LEU B   8      -2.927   9.610   6.678  1.00 97.62           C  
ATOM   1610  HG  LEU B   8      -2.763  10.675   6.845  1.00 97.62           H  
ATOM   1611  CD1 LEU B   8      -2.210   8.818   7.773  1.00 97.62           C  
ATOM   1612 HD11 LEU B   8      -2.570   9.128   8.754  1.00 97.62           H  
ATOM   1613 HD12 LEU B   8      -1.140   9.019   7.726  1.00 97.62           H  
ATOM   1614 HD13 LEU B   8      -2.380   7.750   7.638  1.00 97.62           H  
ATOM   1615  CD2 LEU B   8      -2.303   9.244   5.333  1.00 97.62           C  
ATOM   1616 HD21 LEU B   8      -2.771   9.828   4.540  1.00 97.62           H  
ATOM   1617 HD22 LEU B   8      -1.235   9.461   5.347  1.00 97.62           H  
ATOM   1618 HD23 LEU B   8      -2.453   8.184   5.129  1.00 97.62           H  
ATOM   1619  N   SER B   9      -5.636  12.113   7.586  1.00 97.12           N  
ATOM   1620  H   SER B   9      -6.163  11.812   6.779  1.00 97.12           H  
ATOM   1621  CA  SER B   9      -5.620  13.547   7.884  1.00 97.12           C  
ATOM   1622  HA  SER B   9      -4.597  13.916   7.819  1.00 97.12           H  
ATOM   1623  C   SER B   9      -6.137  13.837   9.292  1.00 97.12           C  
ATOM   1624  CB  SER B   9      -6.471  14.296   6.857  1.00 97.12           C  
ATOM   1625  HB2 SER B   9      -6.532  15.350   7.131  1.00 97.12           H  
ATOM   1626  HB3 SER B   9      -7.477  13.876   6.840  1.00 97.12           H  
ATOM   1627  O   SER B   9      -5.499  14.588  10.025  1.00 97.12           O  
ATOM   1628  OG  SER B   9      -5.885  14.182   5.575  1.00 97.12           O  
ATOM   1629  HG  SER B   9      -6.590  14.138   4.925  1.00 97.12           H  
ATOM   1630  N   GLY B  10      -7.236  13.194   9.703  1.00 97.50           N  
ATOM   1631  H   GLY B  10      -7.748  12.627   9.042  1.00 97.50           H  
ATOM   1632  CA  GLY B  10      -7.763  13.308  11.065  1.00 97.50           C  
ATOM   1633  HA2 GLY B  10      -8.654  12.688  11.158  1.00 97.50           H  
ATOM   1634  HA3 GLY B  10      -8.036  14.344  11.265  1.00 97.50           H  
ATOM   1635  C   GLY B  10      -6.750  12.860  12.120  1.00 97.50           C  
ATOM   1636  O   GLY B  10      -6.472  13.607  13.054  1.00 97.50           O  
ATOM   1637  N   LYS B  11      -6.117  11.692  11.931  1.00 97.94           N  
ATOM   1638  H   LYS B  11      -6.381  11.127  11.137  1.00 97.94           H  
ATOM   1639  CA  LYS B  11      -5.106  11.176  12.871  1.00 97.94           C  
ATOM   1640  HA  LYS B  11      -5.556  11.214  13.863  1.00 97.94           H  
ATOM   1641  C   LYS B  11      -3.852  12.054  12.940  1.00 97.94           C  
ATOM   1642  CB  LYS B  11      -4.758   9.722  12.500  1.00 97.94           C  
ATOM   1643  HB2 LYS B  11      -4.196   9.712  11.567  1.00 97.94           H  
ATOM   1644  HB3 LYS B  11      -5.691   9.183  12.333  1.00 97.94           H  
ATOM   1645  O   LYS B  11      -3.254  12.197  14.004  1.00 97.94           O  
ATOM   1646  CG  LYS B  11      -3.958   8.958  13.574  1.00 97.94           C  
ATOM   1647  HG2 LYS B  11      -3.779   7.944  13.216  1.00 97.94           H  
ATOM   1648  HG3 LYS B  11      -2.994   9.441  13.735  1.00 97.94           H  
ATOM   1649  CD  LYS B  11      -4.726   8.891  14.903  1.00 97.94           C  
ATOM   1650  HD2 LYS B  11      -5.736   8.524  14.723  1.00 97.94           H  
ATOM   1651  HD3 LYS B  11      -4.796   9.899  15.313  1.00 97.94           H  
ATOM   1652  CE  LYS B  11      -4.057   8.024  15.970  1.00 97.94           C  
ATOM   1653  HE2 LYS B  11      -4.001   6.990  15.628  1.00 97.94           H  
ATOM   1654  HE3 LYS B  11      -3.039   8.379  16.127  1.00 97.94           H  
ATOM   1655  NZ  LYS B  11      -4.828   8.123  17.239  1.00 97.94           N  
ATOM   1656  HZ1 LYS B  11      -4.390   7.630  18.005  1.00 97.94           H  
ATOM   1657  HZ2 LYS B  11      -5.793   7.845  17.136  1.00 97.94           H  
ATOM   1658  HZ3 LYS B  11      -4.923   9.079  17.548  1.00 97.94           H  
ATOM   1659  N   ILE B  12      -3.464  12.658  11.816  1.00 98.31           N  
ATOM   1660  H   ILE B  12      -3.979  12.453  10.971  1.00 98.31           H  
ATOM   1661  CA  ILE B  12      -2.377  13.639  11.756  1.00 98.31           C  
ATOM   1662  HA  ILE B  12      -1.484  13.203  12.205  1.00 98.31           H  
ATOM   1663  C   ILE B  12      -2.720  14.874  12.596  1.00 98.31           C  
ATOM   1664  CB  ILE B  12      -2.054  13.997  10.287  1.00 98.31           C  
ATOM   1665  HB  ILE B  12      -2.988  14.162   9.749  1.00 98.31           H  
ATOM   1666  O   ILE B  12      -1.907  15.276  13.423  1.00 98.31           O  
ATOM   1667  CG1 ILE B  12      -1.302  12.829   9.613  1.00 98.31           C  
ATOM   1668 HG12 ILE B  12      -0.280  12.794   9.989  1.00 98.31           H  
ATOM   1669 HG13 ILE B  12      -1.780  11.886   9.879  1.00 98.31           H  
ATOM   1670  CG2 ILE B  12      -1.231  15.295  10.208  1.00 98.31           C  
ATOM   1671 HG21 ILE B  12      -0.816  15.442   9.211  1.00 98.31           H  
ATOM   1672 HG22 ILE B  12      -1.860  16.154  10.441  1.00 98.31           H  
ATOM   1673 HG23 ILE B  12      -0.424  15.253  10.939  1.00 98.31           H  
ATOM   1674  CD1 ILE B  12      -1.277  12.915   8.081  1.00 98.31           C  
ATOM   1675 HD11 ILE B  12      -2.295  12.973   7.697  1.00 98.31           H  
ATOM   1676 HD12 ILE B  12      -0.801  12.019   7.681  1.00 98.31           H  
ATOM   1677 HD13 ILE B  12      -0.714  13.786   7.745  1.00 98.31           H  
ATOM   1678  N   VAL B  13      -3.908  15.459  12.415  1.00 97.81           N  
ATOM   1679  H   VAL B  13      -4.545  15.069  11.734  1.00 97.81           H  
ATOM   1680  CA  VAL B  13      -4.342  16.643  13.179  1.00 97.81           C  
ATOM   1681  HA  VAL B  13      -3.580  17.417  13.095  1.00 97.81           H  
ATOM   1682  C   VAL B  13      -4.466  16.320  14.668  1.00 97.81           C  
ATOM   1683  CB  VAL B  13      -5.658  17.211  12.612  1.00 97.81           C  
ATOM   1684  HB  VAL B  13      -6.389  16.407  12.528  1.00 97.81           H  
ATOM   1685  O   VAL B  13      -3.987  17.093  15.488  1.00 97.81           O  
ATOM   1686  CG1 VAL B  13      -6.259  18.322  13.481  1.00 97.81           C  
ATOM   1687 HG11 VAL B  13      -6.568  17.922  14.448  1.00 97.81           H  
ATOM   1688 HG12 VAL B  13      -7.141  18.740  12.996  1.00 97.81           H  
ATOM   1689 HG13 VAL B  13      -5.530  19.115  13.643  1.00 97.81           H  
ATOM   1690  CG2 VAL B  13      -5.417  17.805  11.215  1.00 97.81           C  
ATOM   1691 HG21 VAL B  13      -4.732  18.649  11.288  1.00 97.81           H  
ATOM   1692 HG22 VAL B  13      -6.364  18.147  10.798  1.00 97.81           H  
ATOM   1693 HG23 VAL B  13      -4.994  17.054  10.547  1.00 97.81           H  
ATOM   1694  N   GLU B  14      -5.014  15.156  15.022  1.00 97.69           N  
ATOM   1695  H   GLU B  14      -5.428  14.581  14.302  1.00 97.69           H  
ATOM   1696  CA  GLU B  14      -5.123  14.693  16.412  1.00 97.69           C  
ATOM   1697  HA  GLU B  14      -5.759  15.377  16.973  1.00 97.69           H  
ATOM   1698  C   GLU B  14      -3.757  14.645  17.116  1.00 97.69           C  
ATOM   1699  CB  GLU B  14      -5.777  13.298  16.399  1.00 97.69           C  
ATOM   1700  HB2 GLU B  14      -5.108  12.620  15.869  1.00 97.69           H  
ATOM   1701  HB3 GLU B  14      -6.709  13.350  15.837  1.00 97.69           H  
ATOM   1702  O   GLU B  14      -3.625  15.133  18.235  1.00 97.69           O  
ATOM   1703  CG  GLU B  14      -6.085  12.693  17.780  1.00 97.69           C  
ATOM   1704  HG2 GLU B  14      -5.260  12.901  18.462  1.00 97.69           H  
ATOM   1705  HG3 GLU B  14      -6.985  13.157  18.183  1.00 97.69           H  
ATOM   1706  CD  GLU B  14      -6.270  11.166  17.680  1.00 97.69           C  
ATOM   1707  OE1 GLU B  14      -5.665  10.414  18.480  1.00 97.69           O  
ATOM   1708  OE2 GLU B  14      -6.889  10.667  16.713  1.00 97.69           O  
ATOM   1709  N   LYS B  15      -2.729  14.078  16.466  1.00 98.19           N  
ATOM   1710  H   LYS B  15      -2.912  13.683  15.555  1.00 98.19           H  
ATOM   1711  CA  LYS B  15      -1.428  13.828  17.110  1.00 98.19           C  
ATOM   1712  HA  LYS B  15      -1.597  13.748  18.184  1.00 98.19           H  
ATOM   1713  C   LYS B  15      -0.414  14.965  16.948  1.00 98.19           C  
ATOM   1714  CB  LYS B  15      -0.886  12.475  16.620  1.00 98.19           C  
ATOM   1715  HB2 LYS B  15      -0.616  12.541  15.566  1.00 98.19           H  
ATOM   1716  HB3 LYS B  15      -1.668  11.724  16.731  1.00 98.19           H  
ATOM   1717  O   LYS B  15       0.417  15.172  17.826  1.00 98.19           O  
ATOM   1718  CG  LYS B  15       0.333  12.042  17.448  1.00 98.19           C  
ATOM   1719  HG2 LYS B  15       0.071  12.074  18.506  1.00 98.19           H  
ATOM   1720  HG3 LYS B  15       1.157  12.732  17.270  1.00 98.19           H  
ATOM   1721  CD  LYS B  15       0.807  10.631  17.102  1.00 98.19           C  
ATOM   1722  HD2 LYS B  15       1.116  10.614  16.057  1.00 98.19           H  
ATOM   1723  HD3 LYS B  15       0.003   9.914  17.269  1.00 98.19           H  
ATOM   1724  CE  LYS B  15       2.000  10.301  18.004  1.00 98.19           C  
ATOM   1725  HE2 LYS B  15       2.789  11.029  17.814  1.00 98.19           H  
ATOM   1726  HE3 LYS B  15       1.689  10.399  19.044  1.00 98.19           H  
ATOM   1727  NZ  LYS B  15       2.518   8.938  17.779  1.00 98.19           N  
ATOM   1728  HZ1 LYS B  15       1.851   8.234  18.060  1.00 98.19           H  
ATOM   1729  HZ2 LYS B  15       2.807   8.785  16.824  1.00 98.19           H  
ATOM   1730  HZ3 LYS B  15       3.294   8.708  18.384  1.00 98.19           H  
ATOM   1731  N   TYR B  16      -0.449  15.681  15.826  1.00 98.31           N  
ATOM   1732  H   TYR B  16      -1.161  15.453  15.146  1.00 98.31           H  
ATOM   1733  CA  TYR B  16       0.541  16.709  15.472  1.00 98.31           C  
ATOM   1734  HA  TYR B  16       1.305  16.754  16.249  1.00 98.31           H  
ATOM   1735  C   TYR B  16      -0.043  18.126  15.396  1.00 98.31           C  
ATOM   1736  CB  TYR B  16       1.246  16.311  14.163  1.00 98.31           C  
ATOM   1737  HB2 TYR B  16       0.508  16.040  13.408  1.00 98.31           H  
ATOM   1738  HB3 TYR B  16       1.784  17.175  13.773  1.00 98.31           H  
ATOM   1739  O   TYR B  16       0.703  19.083  15.170  1.00 98.31           O  
ATOM   1740  CG  TYR B  16       2.249  15.187  14.325  1.00 98.31           C  
ATOM   1741  CD1 TYR B  16       3.588  15.501  14.625  1.00 98.31           C  
ATOM   1742  HD1 TYR B  16       3.887  16.533  14.734  1.00 98.31           H  
ATOM   1743  CD2 TYR B  16       1.850  13.840  14.210  1.00 98.31           C  
ATOM   1744  HD2 TYR B  16       0.820  13.605  13.987  1.00 98.31           H  
ATOM   1745  CE1 TYR B  16       4.531  14.477  14.819  1.00 98.31           C  
ATOM   1746  HE1 TYR B  16       5.550  14.726  15.076  1.00 98.31           H  
ATOM   1747  CE2 TYR B  16       2.794  12.810  14.400  1.00 98.31           C  
ATOM   1748  HE2 TYR B  16       2.509  11.771  14.331  1.00 98.31           H  
ATOM   1749  OH  TYR B  16       5.041  12.142  14.900  1.00 98.31           O  
ATOM   1750  HH  TYR B  16       5.864  12.486  15.255  1.00 98.31           H  
ATOM   1751  CZ  TYR B  16       4.133  13.129  14.705  1.00 98.31           C  
ATOM   1752  N   GLY B  17      -1.360  18.290  15.545  1.00 98.12           N  
ATOM   1753  H   GLY B  17      -1.932  17.482  15.743  1.00 98.12           H  
ATOM   1754  CA  GLY B  17      -2.073  19.566  15.434  1.00 98.12           C  
ATOM   1755  HA2 GLY B  17      -1.533  20.327  15.998  1.00 98.12           H  
ATOM   1756  HA3 GLY B  17      -3.065  19.461  15.873  1.00 98.12           H  
ATOM   1757  C   GLY B  17      -2.233  20.060  13.994  1.00 98.12           C  
ATOM   1758  O   GLY B  17      -3.304  20.521  13.611  1.00 98.12           O  
ATOM   1759  N   THR B  18      -1.194  19.940  13.164  1.00 97.56           N  
ATOM   1760  H   THR B  18      -0.333  19.565  13.536  1.00 97.56           H  
ATOM   1761  CA  THR B  18      -1.201  20.398  11.768  1.00 97.56           C  
ATOM   1762  HA  THR B  18      -2.236  20.486  11.438  1.00 97.56           H  
ATOM   1763  C   THR B  18      -0.511  19.409  10.830  1.00 97.56           C  
ATOM   1764  CB  THR B  18      -0.554  21.787  11.612  1.00 97.56           C  
ATOM   1765  HB  THR B  18      -0.696  22.115  10.583  1.00 97.56           H  
ATOM   1766  O   THR B  18       0.386  18.656  11.221  1.00 97.56           O  
ATOM   1767  CG2 THR B  18      -1.146  22.854  12.532  1.00 97.56           C  
ATOM   1768 HG21 THR B  18      -0.735  23.830  12.274  1.00 97.56           H  
ATOM   1769 HG22 THR B  18      -0.919  22.634  13.575  1.00 97.56           H  
ATOM   1770 HG23 THR B  18      -2.228  22.887  12.404  1.00 97.56           H  
ATOM   1771  OG1 THR B  18       0.831  21.724  11.862  1.00 97.56           O  
ATOM   1772  HG1 THR B  18       1.034  22.421  12.490  1.00 97.56           H  
ATOM   1773  N   GLN B  19      -0.891  19.450   9.548  1.00 97.25           N  
ATOM   1774  H   GLN B  19      -1.637  20.076   9.279  1.00 97.25           H  
ATOM   1775  CA  GLN B  19      -0.179  18.716   8.496  1.00 97.25           C  
ATOM   1776  HA  GLN B  19      -0.164  17.656   8.749  1.00 97.25           H  
ATOM   1777  C   GLN B  19       1.281  19.177   8.387  1.00 97.25           C  
ATOM   1778  CB  GLN B  19      -0.883  18.895   7.144  1.00 97.25           C  
ATOM   1779  HB2 GLN B  19      -0.268  18.434   6.371  1.00 97.25           H  
ATOM   1780  HB3 GLN B  19      -0.971  19.958   6.919  1.00 97.25           H  
ATOM   1781  O   GLN B  19       2.162  18.344   8.189  1.00 97.25           O  
ATOM   1782  CG  GLN B  19      -2.277  18.250   7.100  1.00 97.25           C  
ATOM   1783  HG2 GLN B  19      -2.911  18.703   7.862  1.00 97.25           H  
ATOM   1784  HG3 GLN B  19      -2.191  17.185   7.315  1.00 97.25           H  
ATOM   1785  CD  GLN B  19      -2.960  18.416   5.744  1.00 97.25           C  
ATOM   1786  NE2 GLN B  19      -4.237  18.123   5.652  1.00 97.25           N  
ATOM   1787 HE21 GLN B  19      -4.765  17.830   6.462  1.00 97.25           H  
ATOM   1788 HE22 GLN B  19      -4.662  18.277   4.748  1.00 97.25           H  
ATOM   1789  OE1 GLN B  19      -2.370  18.787   4.741  1.00 97.25           O  
ATOM   1790  N   TYR B  20       1.547  20.474   8.579  1.00 97.81           N  
ATOM   1791  H   TYR B  20       0.779  21.116   8.714  1.00 97.81           H  
ATOM   1792  CA  TYR B  20       2.898  21.032   8.586  1.00 97.81           C  
ATOM   1793  HA  TYR B  20       3.347  20.881   7.604  1.00 97.81           H  
ATOM   1794  C   TYR B  20       3.801  20.332   9.615  1.00 97.81           C  
ATOM   1795  CB  TYR B  20       2.821  22.543   8.843  1.00 97.81           C  
ATOM   1796  HB2 TYR B  20       2.270  22.730   9.765  1.00 97.81           H  
ATOM   1797  HB3 TYR B  20       2.271  23.015   8.029  1.00 97.81           H  
ATOM   1798  O   TYR B  20       4.846  19.793   9.249  1.00 97.81           O  
ATOM   1799  CG  TYR B  20       4.186  23.188   8.947  1.00 97.81           C  
ATOM   1800  CD1 TYR B  20       4.754  23.456  10.208  1.00 97.81           C  
ATOM   1801  HD1 TYR B  20       4.208  23.232  11.113  1.00 97.81           H  
ATOM   1802  CD2 TYR B  20       4.904  23.487   7.776  1.00 97.81           C  
ATOM   1803  HD2 TYR B  20       4.443  23.338   6.810  1.00 97.81           H  
ATOM   1804  CE1 TYR B  20       6.041  24.019  10.296  1.00 97.81           C  
ATOM   1805  HE1 TYR B  20       6.470  24.228  11.264  1.00 97.81           H  
ATOM   1806  CE2 TYR B  20       6.197  24.032   7.858  1.00 97.81           C  
ATOM   1807  HE2 TYR B  20       6.744  24.288   6.962  1.00 97.81           H  
ATOM   1808  OH  TYR B  20       8.011  24.840   9.193  1.00 97.81           O  
ATOM   1809  HH  TYR B  20       8.248  25.050  10.099  1.00 97.81           H  
ATOM   1810  CZ  TYR B  20       6.766  24.302   9.118  1.00 97.81           C  
ATOM   1811  N   ASN B  21       3.365  20.232  10.875  1.00 98.31           N  
ATOM   1812  H   ASN B  21       2.494  20.680  11.124  1.00 98.31           H  
ATOM   1813  CA  ASN B  21       4.138  19.573  11.934  1.00 98.31           C  
ATOM   1814  HA  ASN B  21       5.102  20.072  12.036  1.00 98.31           H  
ATOM   1815  C   ASN B  21       4.425  18.097  11.611  1.00 98.31           C  
ATOM   1816  CB  ASN B  21       3.365  19.698  13.257  1.00 98.31           C  
ATOM   1817  HB2 ASN B  21       3.816  19.047  14.005  1.00 98.31           H  
ATOM   1818  HB3 ASN B  21       2.334  19.379  13.103  1.00 98.31           H  
ATOM   1819  O   ASN B  21       5.537  17.607  11.827  1.00 98.31           O  
ATOM   1820  CG  ASN B  21       3.358  21.101  13.833  1.00 98.31           C  
ATOM   1821  ND2 ASN B  21       2.479  21.360  14.770  1.00 98.31           N  
ATOM   1822 HD21 ASN B  21       2.525  22.268  15.210  1.00 98.31           H  
ATOM   1823 HD22 ASN B  21       1.851  20.633  15.082  1.00 98.31           H  
ATOM   1824  OD1 ASN B  21       4.128  21.968  13.459  1.00 98.31           O  
ATOM   1825  N   PHE B  22       3.449  17.388  11.036  1.00 98.62           N  
ATOM   1826  H   PHE B  22       2.550  17.824  10.893  1.00 98.62           H  
ATOM   1827  CA  PHE B  22       3.653  16.008  10.601  1.00 98.62           C  
ATOM   1828  HA  PHE B  22       4.101  15.455  11.427  1.00 98.62           H  
ATOM   1829  C   PHE B  22       4.610  15.892   9.408  1.00 98.62           C  
ATOM   1830  CB  PHE B  22       2.306  15.366  10.284  1.00 98.62           C  
ATOM   1831  HB2 PHE B  22       1.694  15.438  11.183  1.00 98.62           H  
ATOM   1832  HB3 PHE B  22       1.814  15.922   9.485  1.00 98.62           H  
ATOM   1833  O   PHE B  22       5.414  14.960   9.366  1.00 98.62           O  
ATOM   1834  CG  PHE B  22       2.416  13.904   9.901  1.00 98.62           C  
ATOM   1835  CD1 PHE B  22       2.122  13.470   8.595  1.00 98.62           C  
ATOM   1836  HD1 PHE B  22       1.798  14.182   7.851  1.00 98.62           H  
ATOM   1837  CD2 PHE B  22       2.841  12.972  10.861  1.00 98.62           C  
ATOM   1838  HD2 PHE B  22       3.092  13.306  11.857  1.00 98.62           H  
ATOM   1839  CE1 PHE B  22       2.222  12.106   8.264  1.00 98.62           C  
ATOM   1840  HE1 PHE B  22       1.972  11.770   7.268  1.00 98.62           H  
ATOM   1841  CE2 PHE B  22       2.950  11.613  10.532  1.00 98.62           C  
ATOM   1842  HE2 PHE B  22       3.269  10.904  11.282  1.00 98.62           H  
ATOM   1843  CZ  PHE B  22       2.632  11.178   9.236  1.00 98.62           C  
ATOM   1844  HZ  PHE B  22       2.700  10.128   8.991  1.00 98.62           H  
ATOM   1845  N   ALA B  23       4.586  16.836   8.461  1.00 98.44           N  
ATOM   1846  H   ALA B  23       3.907  17.581   8.537  1.00 98.44           H  
ATOM   1847  CA  ALA B  23       5.524  16.866   7.339  1.00 98.44           C  
ATOM   1848  HA  ALA B  23       5.419  15.937   6.779  1.00 98.44           H  
ATOM   1849  C   ALA B  23       6.976  16.951   7.837  1.00 98.44           C  
ATOM   1850  CB  ALA B  23       5.177  18.031   6.402  1.00 98.44           C  
ATOM   1851  HB1 ALA B  23       5.386  18.985   6.886  1.00 98.44           H  
ATOM   1852  HB2 ALA B  23       4.122  17.999   6.130  1.00 98.44           H  
ATOM   1853  HB3 ALA B  23       5.779  17.960   5.496  1.00 98.44           H  
ATOM   1854  O   ALA B  23       7.826  16.175   7.387  1.00 98.44           O  
ATOM   1855  N   ILE B  24       7.236  17.799   8.839  1.00 98.19           N  
ATOM   1856  H   ILE B  24       6.492  18.409   9.147  1.00 98.19           H  
ATOM   1857  CA  ILE B  24       8.549  17.909   9.487  1.00 98.19           C  
ATOM   1858  HA  ILE B  24       9.290  18.131   8.719  1.00 98.19           H  
ATOM   1859  C   ILE B  24       8.969  16.575  10.118  1.00 98.19           C  
ATOM   1860  CB  ILE B  24       8.558  19.064  10.515  1.00 98.19           C  
ATOM   1861  HB  ILE B  24       7.797  18.863  11.269  1.00 98.19           H  
ATOM   1862  O   ILE B  24      10.059  16.077   9.825  1.00 98.19           O  
ATOM   1863  CG1 ILE B  24       8.227  20.438   9.887  1.00 98.19           C  
ATOM   1864 HG12 ILE B  24       8.306  21.206  10.657  1.00 98.19           H  
ATOM   1865 HG13 ILE B  24       7.190  20.441   9.554  1.00 98.19           H  
ATOM   1866  CG2 ILE B  24       9.912  19.140  11.245  1.00 98.19           C  
ATOM   1867 HG21 ILE B  24      10.730  19.215  10.529  1.00 98.19           H  
ATOM   1868 HG22 ILE B  24       9.930  20.014  11.897  1.00 98.19           H  
ATOM   1869 HG23 ILE B  24      10.060  18.259  11.869  1.00 98.19           H  
ATOM   1870  CD1 ILE B  24       9.098  20.858   8.694  1.00 98.19           C  
ATOM   1871 HD11 ILE B  24       8.953  20.176   7.857  1.00 98.19           H  
ATOM   1872 HD12 ILE B  24       8.803  21.858   8.376  1.00 98.19           H  
ATOM   1873 HD13 ILE B  24      10.150  20.879   8.976  1.00 98.19           H  
ATOM   1874  N   ALA B  25       8.097  15.931  10.902  1.00 98.31           N  
ATOM   1875  H   ALA B  25       7.218  16.379  11.117  1.00 98.31           H  
ATOM   1876  CA  ALA B  25       8.384  14.615  11.488  1.00 98.31           C  
ATOM   1877  HA  ALA B  25       9.278  14.699  12.105  1.00 98.31           H  
ATOM   1878  C   ALA B  25       8.657  13.544  10.406  1.00 98.31           C  
ATOM   1879  CB  ALA B  25       7.207  14.231  12.392  1.00 98.31           C  
ATOM   1880  HB1 ALA B  25       7.425  13.293  12.903  1.00 98.31           H  
ATOM   1881  HB2 ALA B  25       7.049  15.010  13.137  1.00 98.31           H  
ATOM   1882  HB3 ALA B  25       6.296  14.114  11.804  1.00 98.31           H  
ATOM   1883  O   ALA B  25       9.599  12.742  10.491  1.00 98.31           O  
ATOM   1884  N   MET B  26       7.890  13.582   9.316  1.00 98.25           N  
ATOM   1885  H   MET B  26       7.120  14.236   9.313  1.00 98.25           H  
ATOM   1886  CA  MET B  26       8.075  12.742   8.134  1.00 98.25           C  
ATOM   1887  HA  MET B  26       8.166  11.709   8.468  1.00 98.25           H  
ATOM   1888  C   MET B  26       9.351  13.059   7.343  1.00 98.25           C  
ATOM   1889  CB  MET B  26       6.836  12.834   7.233  1.00 98.25           C  
ATOM   1890  HB2 MET B  26       6.504  13.870   7.160  1.00 98.25           H  
ATOM   1891  HB3 MET B  26       7.087  12.497   6.228  1.00 98.25           H  
ATOM   1892  O   MET B  26       9.795  12.192   6.589  1.00 98.25           O  
ATOM   1893  CG  MET B  26       5.693  11.967   7.768  1.00 98.25           C  
ATOM   1894  HG2 MET B  26       4.795  12.189   7.190  1.00 98.25           H  
ATOM   1895  HG3 MET B  26       5.491  12.242   8.803  1.00 98.25           H  
ATOM   1896  SD  MET B  26       5.994  10.175   7.686  1.00 98.25           S  
ATOM   1897  CE  MET B  26       6.023   9.929   5.895  1.00 98.25           C  
ATOM   1898  HE1 MET B  26       6.931  10.360   5.472  1.00 98.25           H  
ATOM   1899  HE2 MET B  26       5.153  10.408   5.447  1.00 98.25           H  
ATOM   1900  HE3 MET B  26       6.002   8.861   5.677  1.00 98.25           H  
ATOM   1901  N   LYS B  27      10.029  14.188   7.590  1.00 98.12           N  
ATOM   1902  H   LYS B  27       9.628  14.823   8.266  1.00 98.12           H  
ATOM   1903  CA  LYS B  27      11.145  14.715   6.779  1.00 98.12           C  
ATOM   1904  HA  LYS B  27      11.377  15.703   7.176  1.00 98.12           H  
ATOM   1905  C   LYS B  27      10.725  14.971   5.326  1.00 98.12           C  
ATOM   1906  CB  LYS B  27      12.425  13.863   6.899  1.00 98.12           C  
ATOM   1907  HB2 LYS B  27      13.201  14.335   6.297  1.00 98.12           H  
ATOM   1908  HB3 LYS B  27      12.247  12.871   6.483  1.00 98.12           H  
ATOM   1909  O   LYS B  27      11.439  14.627   4.387  1.00 98.12           O  
ATOM   1910  CG  LYS B  27      12.958  13.734   8.333  1.00 98.12           C  
ATOM   1911  HG2 LYS B  27      12.210  13.270   8.975  1.00 98.12           H  
ATOM   1912  HG3 LYS B  27      13.175  14.729   8.721  1.00 98.12           H  
ATOM   1913  CD  LYS B  27      14.246  12.893   8.346  1.00 98.12           C  
ATOM   1914  HD2 LYS B  27      14.987  13.388   7.719  1.00 98.12           H  
ATOM   1915  HD3 LYS B  27      14.045  11.902   7.939  1.00 98.12           H  
ATOM   1916  CE  LYS B  27      14.792  12.770   9.776  1.00 98.12           C  
ATOM   1917  HE2 LYS B  27      14.076  12.224  10.390  1.00 98.12           H  
ATOM   1918  HE3 LYS B  27      14.874  13.773  10.194  1.00 98.12           H  
ATOM   1919  NZ  LYS B  27      16.124  12.109   9.818  1.00 98.12           N  
ATOM   1920  HZ1 LYS B  27      16.465  12.068  10.768  1.00 98.12           H  
ATOM   1921  HZ2 LYS B  27      16.094  11.168   9.451  1.00 98.12           H  
ATOM   1922  HZ3 LYS B  27      16.799  12.641   9.288  1.00 98.12           H  
ATOM   1923  N   LEU B  28       9.539  15.546   5.156  1.00 97.62           N  
ATOM   1924  H   LEU B  28       9.042  15.838   5.985  1.00 97.62           H  
ATOM   1925  CA  LEU B  28       8.966  15.967   3.882  1.00 97.62           C  
ATOM   1926  HA  LEU B  28       9.696  15.832   3.084  1.00 97.62           H  
ATOM   1927  C   LEU B  28       8.629  17.461   3.947  1.00 97.62           C  
ATOM   1928  CB  LEU B  28       7.710  15.126   3.577  1.00 97.62           C  
ATOM   1929  HB2 LEU B  28       7.237  15.516   2.676  1.00 97.62           H  
ATOM   1930  HB3 LEU B  28       7.007  15.261   4.398  1.00 97.62           H  
ATOM   1931  O   LEU B  28       8.434  18.018   5.024  1.00 97.62           O  
ATOM   1932  CG  LEU B  28       7.959  13.617   3.386  1.00 97.62           C  
ATOM   1933  HG  LEU B  28       8.430  13.203   4.278  1.00 97.62           H  
ATOM   1934  CD1 LEU B  28       6.621  12.903   3.177  1.00 97.62           C  
ATOM   1935 HD11 LEU B  28       6.127  13.286   2.285  1.00 97.62           H  
ATOM   1936 HD12 LEU B  28       5.977  13.070   4.041  1.00 97.62           H  
ATOM   1937 HD13 LEU B  28       6.789  11.832   3.065  1.00 97.62           H  
ATOM   1938  CD2 LEU B  28       8.846  13.321   2.175  1.00 97.62           C  
ATOM   1939 HD21 LEU B  28       8.426  13.774   1.277  1.00 97.62           H  
ATOM   1940 HD22 LEU B  28       8.919  12.243   2.029  1.00 97.62           H  
ATOM   1941 HD23 LEU B  28       9.851  13.707   2.347  1.00 97.62           H  
ATOM   1942  N   SER B  29       8.519  18.110   2.790  1.00 97.38           N  
ATOM   1943  H   SER B  29       8.662  17.612   1.923  1.00 97.38           H  
ATOM   1944  CA  SER B  29       7.922  19.445   2.725  1.00 97.38           C  
ATOM   1945  HA  SER B  29       8.299  20.035   3.561  1.00 97.38           H  
ATOM   1946  C   SER B  29       6.401  19.365   2.860  1.00 97.38           C  
ATOM   1947  CB  SER B  29       8.326  20.166   1.437  1.00 97.38           C  
ATOM   1948  HB2 SER B  29       7.934  21.183   1.460  1.00 97.38           H  
ATOM   1949  HB3 SER B  29       9.413  20.217   1.386  1.00 97.38           H  
ATOM   1950  O   SER B  29       5.781  18.373   2.465  1.00 97.38           O  
ATOM   1951  OG  SER B  29       7.831  19.501   0.286  1.00 97.38           O  
ATOM   1952  HG  SER B  29       8.188  19.951  -0.483  1.00 97.38           H  
ATOM   1953  N   GLU B  30       5.787  20.442   3.348  1.00 96.38           N  
ATOM   1954  H   GLU B  30       6.336  21.193   3.742  1.00 96.38           H  
ATOM   1955  CA  GLU B  30       4.328  20.555   3.447  1.00 96.38           C  
ATOM   1956  HA  GLU B  30       3.950  19.792   4.128  1.00 96.38           H  
ATOM   1957  C   GLU B  30       3.647  20.356   2.087  1.00 96.38           C  
ATOM   1958  CB  GLU B  30       3.994  21.929   4.024  1.00 96.38           C  
ATOM   1959  HB2 GLU B  30       4.313  22.695   3.317  1.00 96.38           H  
ATOM   1960  HB3 GLU B  30       4.548  22.052   4.954  1.00 96.38           H  
ATOM   1961  O   GLU B  30       2.686  19.598   1.979  1.00 96.38           O  
ATOM   1962  CG  GLU B  30       2.494  22.075   4.311  1.00 96.38           C  
ATOM   1963  HG2 GLU B  30       1.935  21.920   3.388  1.00 96.38           H  
ATOM   1964  HG3 GLU B  30       2.201  21.302   5.021  1.00 96.38           H  
ATOM   1965  CD  GLU B  30       2.135  23.452   4.875  1.00 96.38           C  
ATOM   1966  OE1 GLU B  30       0.945  23.619   5.211  1.00 96.38           O  
ATOM   1967  OE2 GLU B  30       3.048  24.302   4.957  1.00 96.38           O  
ATOM   1968  N   ARG B  31       4.207  20.936   1.013  1.00 97.38           N  
ATOM   1969  H   ARG B  31       4.963  21.584   1.182  1.00 97.38           H  
ATOM   1970  CA  ARG B  31       3.718  20.726  -0.359  1.00 97.38           C  
ATOM   1971  HA  ARG B  31       2.679  21.054  -0.398  1.00 97.38           H  
ATOM   1972  C   ARG B  31       3.719  19.246  -0.741  1.00 97.38           C  
ATOM   1973  CB  ARG B  31       4.544  21.564  -1.349  1.00 97.38           C  
ATOM   1974  HB2 ARG B  31       4.489  22.611  -1.052  1.00 97.38           H  
ATOM   1975  HB3 ARG B  31       5.586  21.247  -1.310  1.00 97.38           H  
ATOM   1976  O   ARG B  31       2.734  18.763  -1.292  1.00 97.38           O  
ATOM   1977  CG  ARG B  31       4.022  21.427  -2.790  1.00 97.38           C  
ATOM   1978  HG2 ARG B  31       4.092  20.388  -3.112  1.00 97.38           H  
ATOM   1979  HG3 ARG B  31       2.979  21.740  -2.826  1.00 97.38           H  
ATOM   1980  CD  ARG B  31       4.842  22.288  -3.756  1.00 97.38           C  
ATOM   1981  HD2 ARG B  31       4.750  23.333  -3.459  1.00 97.38           H  
ATOM   1982  HD3 ARG B  31       5.889  21.992  -3.685  1.00 97.38           H  
ATOM   1983  NE  ARG B  31       4.377  22.130  -5.148  1.00 97.38           N  
ATOM   1984  HE  ARG B  31       3.522  21.609  -5.286  1.00 97.38           H  
ATOM   1985  NH1 ARG B  31       6.017  23.386  -6.156  1.00 97.38           N  
ATOM   1986 HH11 ARG B  31       6.414  23.803  -6.986  1.00 97.38           H  
ATOM   1987 HH12 ARG B  31       6.401  23.612  -5.250  1.00 97.38           H  
ATOM   1988  NH2 ARG B  31       4.429  22.445  -7.406  1.00 97.38           N  
ATOM   1989 HH21 ARG B  31       3.573  21.920  -7.512  1.00 97.38           H  
ATOM   1990 HH22 ARG B  31       4.854  22.869  -8.218  1.00 97.38           H  
ATOM   1991  CZ  ARG B  31       4.942  22.651  -6.225  1.00 97.38           C  
ATOM   1992  N   SER B  32       4.801  18.522  -0.457  1.00 97.12           N  
ATOM   1993  H   SER B  32       5.564  18.957   0.042  1.00 97.12           H  
ATOM   1994  CA  SER B  32       4.896  17.091  -0.769  1.00 97.12           C  
ATOM   1995  HA  SER B  32       4.690  16.942  -1.829  1.00 97.12           H  
ATOM   1996  C   SER B  32       3.875  16.268   0.014  1.00 97.12           C  
ATOM   1997  CB  SER B  32       6.303  16.571  -0.477  1.00 97.12           C  
ATOM   1998  HB2 SER B  32       6.600  16.854   0.532  1.00 97.12           H  
ATOM   1999  HB3 SER B  32       6.314  15.484  -0.558  1.00 97.12           H  
ATOM   2000  O   SER B  32       3.254  15.375  -0.561  1.00 97.12           O  
ATOM   2001  OG  SER B  32       7.211  17.108  -1.417  1.00 97.12           O  
ATOM   2002  HG  SER B  32       8.040  17.286  -0.968  1.00 97.12           H  
ATOM   2003  N   LEU B  33       3.661  16.577   1.298  1.00 97.81           N  
ATOM   2004  H   LEU B  33       4.188  17.329   1.718  1.00 97.81           H  
ATOM   2005  CA  LEU B  33       2.635  15.913   2.103  1.00 97.81           C  
ATOM   2006  HA  LEU B  33       2.777  14.836   2.013  1.00 97.81           H  
ATOM   2007  C   LEU B  33       1.223  16.231   1.589  1.00 97.81           C  
ATOM   2008  CB  LEU B  33       2.807  16.311   3.578  1.00 97.81           C  
ATOM   2009  HB2 LEU B  33       2.714  17.394   3.660  1.00 97.81           H  
ATOM   2010  HB3 LEU B  33       3.805  16.032   3.914  1.00 97.81           H  
ATOM   2011  O   LEU B  33       0.421  15.318   1.415  1.00 97.81           O  
ATOM   2012  CG  LEU B  33       1.759  15.657   4.499  1.00 97.81           C  
ATOM   2013  HG  LEU B  33       0.757  15.905   4.147  1.00 97.81           H  
ATOM   2014  CD1 LEU B  33       1.900  14.135   4.563  1.00 97.81           C  
ATOM   2015 HD11 LEU B  33       2.909  13.862   4.875  1.00 97.81           H  
ATOM   2016 HD12 LEU B  33       1.680  13.698   3.589  1.00 97.81           H  
ATOM   2017 HD13 LEU B  33       1.181  13.740   5.280  1.00 97.81           H  
ATOM   2018  CD2 LEU B  33       1.891  16.209   5.909  1.00 97.81           C  
ATOM   2019 HD21 LEU B  33       1.846  17.297   5.873  1.00 97.81           H  
ATOM   2020 HD22 LEU B  33       1.057  15.862   6.521  1.00 97.81           H  
ATOM   2021 HD23 LEU B  33       2.834  15.900   6.359  1.00 97.81           H  
ATOM   2022  N   SER B  34       0.933  17.496   1.282  1.00 96.94           N  
ATOM   2023  H   SER B  34       1.616  18.208   1.499  1.00 96.94           H  
ATOM   2024  CA  SER B  34      -0.365  17.925   0.752  1.00 96.94           C  
ATOM   2025  HA  SER B  34      -1.144  17.644   1.461  1.00 96.94           H  
ATOM   2026  C   SER B  34      -0.684  17.253  -0.586  1.00 96.94           C  
ATOM   2027  CB  SER B  34      -0.382  19.449   0.619  1.00 96.94           C  
ATOM   2028  HB2 SER B  34      -0.266  19.894   1.607  1.00 96.94           H  
ATOM   2029  HB3 SER B  34       0.443  19.775  -0.014  1.00 96.94           H  
ATOM   2030  O   SER B  34      -1.787  16.741  -0.776  1.00 96.94           O  
ATOM   2031  OG  SER B  34      -1.604  19.873   0.050  1.00 96.94           O  
ATOM   2032  HG  SER B  34      -1.850  20.702   0.466  1.00 96.94           H  
ATOM   2033  N   LEU B  35       0.287  17.150  -1.502  1.00 96.88           N  
ATOM   2034  H   LEU B  35       1.172  17.600  -1.316  1.00 96.88           H  
ATOM   2035  CA  LEU B  35       0.109  16.411  -2.758  1.00 96.88           C  
ATOM   2036  HA  LEU B  35      -0.746  16.829  -3.290  1.00 96.88           H  
ATOM   2037  C   LEU B  35      -0.216  14.930  -2.518  1.00 96.88           C  
ATOM   2038  CB  LEU B  35       1.373  16.542  -3.624  1.00 96.88           C  
ATOM   2039  HB2 LEU B  35       1.309  15.814  -4.433  1.00 96.88           H  
ATOM   2040  HB3 LEU B  35       2.238  16.282  -3.014  1.00 96.88           H  
ATOM   2041  O   LEU B  35      -1.012  14.357  -3.264  1.00 96.88           O  
ATOM   2042  CG  LEU B  35       1.595  17.931  -4.250  1.00 96.88           C  
ATOM   2043  HG  LEU B  35       1.572  18.702  -3.480  1.00 96.88           H  
ATOM   2044  CD1 LEU B  35       2.964  17.959  -4.932  1.00 96.88           C  
ATOM   2045 HD11 LEU B  35       3.741  17.762  -4.193  1.00 96.88           H  
ATOM   2046 HD12 LEU B  35       3.139  18.941  -5.371  1.00 96.88           H  
ATOM   2047 HD13 LEU B  35       3.010  17.200  -5.714  1.00 96.88           H  
ATOM   2048  CD2 LEU B  35       0.537  18.283  -5.297  1.00 96.88           C  
ATOM   2049 HD21 LEU B  35       0.530  17.536  -6.090  1.00 96.88           H  
ATOM   2050 HD22 LEU B  35      -0.448  18.338  -4.833  1.00 96.88           H  
ATOM   2051 HD23 LEU B  35       0.758  19.260  -5.728  1.00 96.88           H  
ATOM   2052  N   LYS B  36       0.356  14.318  -1.476  1.00 96.25           N  
ATOM   2053  H   LYS B  36       0.991  14.850  -0.900  1.00 96.25           H  
ATOM   2054  CA  LYS B  36       0.060  12.933  -1.093  1.00 96.25           C  
ATOM   2055  HA  LYS B  36       0.047  12.312  -1.989  1.00 96.25           H  
ATOM   2056  C   LYS B  36      -1.334  12.775  -0.491  1.00 96.25           C  
ATOM   2057  CB  LYS B  36       1.144  12.403  -0.150  1.00 96.25           C  
ATOM   2058  HB2 LYS B  36       0.803  11.453   0.260  1.00 96.25           H  
ATOM   2059  HB3 LYS B  36       1.292  13.096   0.678  1.00 96.25           H  
ATOM   2060  O   LYS B  36      -2.095  11.925  -0.943  1.00 96.25           O  
ATOM   2061  CG  LYS B  36       2.476  12.142  -0.857  1.00 96.25           C  
ATOM   2062  HG2 LYS B  36       2.352  11.314  -1.555  1.00 96.25           H  
ATOM   2063  HG3 LYS B  36       2.780  13.026  -1.418  1.00 96.25           H  
ATOM   2064  CD  LYS B  36       3.560  11.789   0.169  1.00 96.25           C  
ATOM   2065  HD2 LYS B  36       3.310  10.859   0.680  1.00 96.25           H  
ATOM   2066  HD3 LYS B  36       3.622  12.587   0.909  1.00 96.25           H  
ATOM   2067  CE  LYS B  36       4.915  11.670  -0.528  1.00 96.25           C  
ATOM   2068  HE2 LYS B  36       5.700  11.631   0.228  1.00 96.25           H  
ATOM   2069  HE3 LYS B  36       5.070  12.561  -1.136  1.00 96.25           H  
ATOM   2070  NZ  LYS B  36       5.002  10.453  -1.362  1.00 96.25           N  
ATOM   2071  HZ1 LYS B  36       4.211  10.297  -1.970  1.00 96.25           H  
ATOM   2072  HZ2 LYS B  36       5.084   9.651  -0.753  1.00 96.25           H  
ATOM   2073  HZ3 LYS B  36       5.872  10.430  -1.876  1.00 96.25           H  
ATOM   2074  N   LEU B  37      -1.705  13.627   0.465  1.00 96.31           N  
ATOM   2075  H   LEU B  37      -1.027  14.307   0.780  1.00 96.31           H  
ATOM   2076  CA  LEU B  37      -3.029  13.612   1.103  1.00 96.31           C  
ATOM   2077  HA  LEU B  37      -3.242  12.601   1.450  1.00 96.31           H  
ATOM   2078  C   LEU B  37      -4.166  13.962   0.126  1.00 96.31           C  
ATOM   2079  CB  LEU B  37      -3.022  14.570   2.309  1.00 96.31           C  
ATOM   2080  HB2 LEU B  37      -4.041  14.659   2.686  1.00 96.31           H  
ATOM   2081  HB3 LEU B  37      -2.711  15.556   1.966  1.00 96.31           H  
ATOM   2082  O   LEU B  37      -5.295  13.517   0.308  1.00 96.31           O  
ATOM   2083  CG  LEU B  37      -2.116  14.135   3.478  1.00 96.31           C  
ATOM   2084  HG  LEU B  37      -1.097  13.988   3.121  1.00 96.31           H  
ATOM   2085  CD1 LEU B  37      -2.100  15.224   4.549  1.00 96.31           C  
ATOM   2086 HD11 LEU B  37      -1.436  14.935   5.364  1.00 96.31           H  
ATOM   2087 HD12 LEU B  37      -3.105  15.374   4.942  1.00 96.31           H  
ATOM   2088 HD13 LEU B  37      -1.742  16.158   4.118  1.00 96.31           H  
ATOM   2089  CD2 LEU B  37      -2.589  12.838   4.137  1.00 96.31           C  
ATOM   2090 HD21 LEU B  37      -1.922  12.577   4.959  1.00 96.31           H  
ATOM   2091 HD22 LEU B  37      -3.597  12.968   4.531  1.00 96.31           H  
ATOM   2092 HD23 LEU B  37      -2.595  12.018   3.419  1.00 96.31           H  
ATOM   2093  N   ASN B  38      -3.867  14.693  -0.949  1.00 94.06           N  
ATOM   2094  H   ASN B  38      -2.955  15.128  -0.980  1.00 94.06           H  
ATOM   2095  CA  ASN B  38      -4.814  14.994  -2.025  1.00 94.06           C  
ATOM   2096  HA  ASN B  38      -5.824  14.931  -1.621  1.00 94.06           H  
ATOM   2097  C   ASN B  38      -4.780  13.982  -3.189  1.00 94.06           C  
ATOM   2098  CB  ASN B  38      -4.600  16.445  -2.478  1.00 94.06           C  
ATOM   2099  HB2 ASN B  38      -5.189  16.643  -3.373  1.00 94.06           H  
ATOM   2100  HB3 ASN B  38      -3.550  16.618  -2.714  1.00 94.06           H  
ATOM   2101  O   ASN B  38      -5.447  14.194  -4.203  1.00 94.06           O  
ATOM   2102  CG  ASN B  38      -5.077  17.423  -1.421  1.00 94.06           C  
ATOM   2103  ND2 ASN B  38      -4.222  18.267  -0.900  1.00 94.06           N  
ATOM   2104 HD21 ASN B  38      -3.229  18.139  -1.029  1.00 94.06           H  
ATOM   2105 HD22 ASN B  38      -4.582  18.884  -0.186  1.00 94.06           H  
ATOM   2106  OD1 ASN B  38      -6.237  17.432  -1.056  1.00 94.06           O  
ATOM   2107  N   GLY B  39      -4.010  12.892  -3.081  1.00 92.50           N  
ATOM   2108  H   GLY B  39      -3.487  12.752  -2.228  1.00 92.50           H  
ATOM   2109  CA  GLY B  39      -3.947  11.835  -4.098  1.00 92.50           C  
ATOM   2110  HA2 GLY B  39      -4.957  11.496  -4.329  1.00 92.50           H  
ATOM   2111  HA3 GLY B  39      -3.389  10.994  -3.687  1.00 92.50           H  
ATOM   2112  C   GLY B  39      -3.270  12.242  -5.413  1.00 92.50           C  
ATOM   2113  O   GLY B  39      -3.452  11.576  -6.427  1.00 92.50           O  
ATOM   2114  N   LYS B  40      -2.500  13.336  -5.426  1.00 93.69           N  
ATOM   2115  H   LYS B  40      -2.358  13.811  -4.546  1.00 93.69           H  
ATOM   2116  CA  LYS B  40      -1.721  13.781  -6.596  1.00 93.69           C  
ATOM   2117  HA  LYS B  40      -2.262  13.525  -7.507  1.00 93.69           H  
ATOM   2118  C   LYS B  40      -0.382  13.059  -6.717  1.00 93.69           C  
ATOM   2119  CB  LYS B  40      -1.499  15.302  -6.538  1.00 93.69           C  
ATOM   2120  HB2 LYS B  40      -0.901  15.600  -7.399  1.00 93.69           H  
ATOM   2121  HB3 LYS B  40      -0.926  15.542  -5.642  1.00 93.69           H  
ATOM   2122  O   LYS B  40       0.151  12.945  -7.814  1.00 93.69           O  
ATOM   2123  CG  LYS B  40      -2.786  16.142  -6.528  1.00 93.69           C  
ATOM   2124  HG2 LYS B  40      -3.364  15.917  -5.631  1.00 93.69           H  
ATOM   2125  HG3 LYS B  40      -2.504  17.194  -6.492  1.00 93.69           H  
ATOM   2126  CD  LYS B  40      -3.657  15.902  -7.770  1.00 93.69           C  
ATOM   2127  HD2 LYS B  40      -3.060  16.067  -8.666  1.00 93.69           H  
ATOM   2128  HD3 LYS B  40      -4.019  14.874  -7.762  1.00 93.69           H  
ATOM   2129  CE  LYS B  40      -4.859  16.852  -7.765  1.00 93.69           C  
ATOM   2130  HE2 LYS B  40      -4.495  17.880  -7.764  1.00 93.69           H  
ATOM   2131  HE3 LYS B  40      -5.417  16.695  -6.842  1.00 93.69           H  
ATOM   2132  NZ  LYS B  40      -5.743  16.622  -8.936  1.00 93.69           N  
ATOM   2133  HZ1 LYS B  40      -6.096  15.676  -8.930  1.00 93.69           H  
ATOM   2134  HZ2 LYS B  40      -5.245  16.774  -9.801  1.00 93.69           H  
ATOM   2135  HZ3 LYS B  40      -6.534  17.249  -8.912  1.00 93.69           H  
ATOM   2136  N   VAL B  41       0.168  12.592  -5.597  1.00 93.56           N  
ATOM   2137  H   VAL B  41      -0.334  12.741  -4.734  1.00 93.56           H  
ATOM   2138  CA  VAL B  41       1.410  11.813  -5.538  1.00 93.56           C  
ATOM   2139  HA  VAL B  41       1.661  11.453  -6.536  1.00 93.56           H  
ATOM   2140  C   VAL B  41       1.177  10.603  -4.641  1.00 93.56           C  
ATOM   2141  CB  VAL B  41       2.581  12.682  -5.032  1.00 93.56           C  
ATOM   2142  HB  VAL B  41       2.321  13.108  -4.063  1.00 93.56           H  
ATOM   2143  O   VAL B  41       0.695  10.749  -3.525  1.00 93.56           O  
ATOM   2144  CG1 VAL B  41       3.878  11.878  -4.878  1.00 93.56           C  
ATOM   2145 HG11 VAL B  41       3.757  11.123  -4.101  1.00 93.56           H  
ATOM   2146 HG12 VAL B  41       4.134  11.393  -5.820  1.00 93.56           H  
ATOM   2147 HG13 VAL B  41       4.691  12.541  -4.583  1.00 93.56           H  
ATOM   2148  CG2 VAL B  41       2.888  13.831  -6.003  1.00 93.56           C  
ATOM   2149 HG21 VAL B  41       3.699  14.445  -5.612  1.00 93.56           H  
ATOM   2150 HG22 VAL B  41       2.012  14.465  -6.136  1.00 93.56           H  
ATOM   2151 HG23 VAL B  41       3.174  13.431  -6.976  1.00 93.56           H  
ATOM   2152  N   GLY B  42       1.531   9.408  -5.110  1.00 92.69           N  
ATOM   2153  H   GLY B  42       1.892   9.334  -6.051  1.00 92.69           H  
ATOM   2154  CA  GLY B  42       1.404   8.187  -4.313  1.00 92.69           C  
ATOM   2155  HA2 GLY B  42       1.593   7.315  -4.939  1.00 92.69           H  
ATOM   2156  HA3 GLY B  42       0.383   8.110  -3.938  1.00 92.69           H  
ATOM   2157  C   GLY B  42       2.362   8.143  -3.119  1.00 92.69           C  
ATOM   2158  O   GLY B  42       3.372   8.861  -3.062  1.00 92.69           O  
ATOM   2159  N   TRP B  43       2.064   7.267  -2.165  1.00 95.12           N  
ATOM   2160  H   TRP B  43       1.225   6.710  -2.252  1.00 95.12           H  
ATOM   2161  CA  TRP B  43       2.951   6.989  -1.038  1.00 95.12           C  
ATOM   2162  HA  TRP B  43       3.523   7.885  -0.798  1.00 95.12           H  
ATOM   2163  C   TRP B  43       3.941   5.886  -1.392  1.00 95.12           C  
ATOM   2164  CB  TRP B  43       2.142   6.641   0.208  1.00 95.12           C  
ATOM   2165  HB2 TRP B  43       1.506   5.780   0.001  1.00 95.12           H  
ATOM   2166  HB3 TRP B  43       2.838   6.363   0.999  1.00 95.12           H  
ATOM   2167  O   TRP B  43       3.585   4.866  -1.984  1.00 95.12           O  
ATOM   2168  CG  TRP B  43       1.295   7.761   0.717  1.00 95.12           C  
ATOM   2169  CD1 TRP B  43       0.152   8.197   0.148  1.00 95.12           C  
ATOM   2170  HD1 TRP B  43      -0.272   7.788  -0.757  1.00 95.12           H  
ATOM   2171  CD2 TRP B  43       1.526   8.634   1.861  1.00 95.12           C  
ATOM   2172  CE2 TRP B  43       0.440   9.555   1.950  1.00 95.12           C  
ATOM   2173  CE3 TRP B  43       2.547   8.741   2.829  1.00 95.12           C  
ATOM   2174  HE3 TRP B  43       3.367   8.038   2.807  1.00 95.12           H  
ATOM   2175  NE1 TRP B  43      -0.380   9.231   0.890  1.00 95.12           N  
ATOM   2176  HE1 TRP B  43      -1.250   9.687   0.654  1.00 95.12           H  
ATOM   2177  CH2 TRP B  43       1.403  10.618   3.896  1.00 95.12           C  
ATOM   2178  HH2 TRP B  43       1.349  11.348   4.689  1.00 95.12           H  
ATOM   2179  CZ2 TRP B  43       0.377  10.543   2.941  1.00 95.12           C  
ATOM   2180  HZ2 TRP B  43      -0.460  11.225   2.977  1.00 95.12           H  
ATOM   2181  CZ3 TRP B  43       2.483   9.719   3.839  1.00 95.12           C  
ATOM   2182  HZ3 TRP B  43       3.253   9.761   4.595  1.00 95.12           H  
ATOM   2183  N   LYS B  44       5.201   6.085  -1.012  1.00 91.44           N  
ATOM   2184  H   LYS B  44       5.422   6.936  -0.515  1.00 91.44           H  
ATOM   2185  CA  LYS B  44       6.206   5.028  -1.044  1.00 91.44           C  
ATOM   2186  HA  LYS B  44       6.068   4.438  -1.949  1.00 91.44           H  
ATOM   2187  C   LYS B  44       5.997   4.108   0.146  1.00 91.44           C  
ATOM   2188  CB  LYS B  44       7.624   5.609  -1.031  1.00 91.44           C  
ATOM   2189  HB2 LYS B  44       7.756   6.208  -0.130  1.00 91.44           H  
ATOM   2190  HB3 LYS B  44       8.340   4.787  -0.998  1.00 91.44           H  
ATOM   2191  O   LYS B  44       5.636   4.545   1.235  1.00 91.44           O  
ATOM   2192  CG  LYS B  44       7.916   6.468  -2.267  1.00 91.44           C  
ATOM   2193  HG2 LYS B  44       7.796   5.862  -3.165  1.00 91.44           H  
ATOM   2194  HG3 LYS B  44       7.220   7.306  -2.308  1.00 91.44           H  
ATOM   2195  CD  LYS B  44       9.346   7.012  -2.203  1.00 91.44           C  
ATOM   2196  HD2 LYS B  44       9.452   7.621  -1.305  1.00 91.44           H  
ATOM   2197  HD3 LYS B  44      10.046   6.177  -2.157  1.00 91.44           H  
ATOM   2198  CE  LYS B  44       9.634   7.865  -3.441  1.00 91.44           C  
ATOM   2199  HE2 LYS B  44       8.903   8.672  -3.477  1.00 91.44           H  
ATOM   2200  HE3 LYS B  44       9.496   7.248  -4.330  1.00 91.44           H  
ATOM   2201  NZ  LYS B  44      11.008   8.423  -3.408  1.00 91.44           N  
ATOM   2202  HZ1 LYS B  44      11.694   7.682  -3.382  1.00 91.44           H  
ATOM   2203  HZ2 LYS B  44      11.182   8.991  -4.224  1.00 91.44           H  
ATOM   2204  HZ3 LYS B  44      11.127   9.002  -2.588  1.00 91.44           H  
ATOM   2205  N   ASP B  45       6.351   2.851  -0.047  1.00 88.56           N  
ATOM   2206  H   ASP B  45       6.567   2.552  -0.988  1.00 88.56           H  
ATOM   2207  CA  ASP B  45       6.331   1.827   0.988  1.00 88.56           C  
ATOM   2208  HA  ASP B  45       5.300   1.582   1.244  1.00 88.56           H  
ATOM   2209  C   ASP B  45       7.066   2.244   2.284  1.00 88.56           C  
ATOM   2210  CB  ASP B  45       6.987   0.610   0.342  1.00 88.56           C  
ATOM   2211  HB2 ASP B  45       6.456   0.343  -0.573  1.00 88.56           H  
ATOM   2212  HB3 ASP B  45       8.025   0.830   0.090  1.00 88.56           H  
ATOM   2213  O   ASP B  45       6.564   2.075   3.396  1.00 88.56           O  
ATOM   2214  CG  ASP B  45       6.917  -0.539   1.307  1.00 88.56           C  
ATOM   2215  OD1 ASP B  45       5.792  -1.026   1.506  1.00 88.56           O  
ATOM   2216  OD2 ASP B  45       7.948  -0.824   1.950  1.00 88.56           O  
ATOM   2217  N   SER B  46       8.232   2.882   2.145  1.00 90.00           N  
ATOM   2218  H   SER B  46       8.599   3.022   1.215  1.00 90.00           H  
ATOM   2219  CA  SER B  46       9.004   3.413   3.275  1.00 90.00           C  
ATOM   2220  HA  SER B  46       9.115   2.625   4.019  1.00 90.00           H  
ATOM   2221  C   SER B  46       8.334   4.602   3.974  1.00 90.00           C  
ATOM   2222  CB  SER B  46      10.401   3.818   2.798  1.00 90.00           C  
ATOM   2223  HB2 SER B  46      10.936   2.926   2.473  1.00 90.00           H  
ATOM   2224  HB3 SER B  46      10.946   4.265   3.630  1.00 90.00           H  
ATOM   2225  O   SER B  46       8.489   4.766   5.183  1.00 90.00           O  
ATOM   2226  OG  SER B  46      10.339   4.740   1.719  1.00 90.00           O  
ATOM   2227  HG  SER B  46      11.231   5.054   1.556  1.00 90.00           H  
ATOM   2228  N   GLU B  47       7.577   5.422   3.241  1.00 95.06           N  
ATOM   2229  H   GLU B  47       7.400   5.171   2.279  1.00 95.06           H  
ATOM   2230  CA  GLU B  47       6.817   6.540   3.807  1.00 95.06           C  
ATOM   2231  HA  GLU B  47       7.441   7.082   4.517  1.00 95.06           H  
ATOM   2232  C   GLU B  47       5.594   6.030   4.571  1.00 95.06           C  
ATOM   2233  CB  GLU B  47       6.361   7.513   2.712  1.00 95.06           C  
ATOM   2234  HB2 GLU B  47       5.724   8.273   3.163  1.00 95.06           H  
ATOM   2235  HB3 GLU B  47       5.755   6.953   2.000  1.00 95.06           H  
ATOM   2236  O   GLU B  47       5.336   6.526   5.662  1.00 95.06           O  
ATOM   2237  CG  GLU B  47       7.506   8.236   1.979  1.00 95.06           C  
ATOM   2238  HG2 GLU B  47       7.951   8.963   2.657  1.00 95.06           H  
ATOM   2239  HG3 GLU B  47       8.278   7.519   1.701  1.00 95.06           H  
ATOM   2240  CD  GLU B  47       7.012   8.939   0.703  1.00 95.06           C  
ATOM   2241  OE1 GLU B  47       7.639   9.915   0.238  1.00 95.06           O  
ATOM   2242  OE2 GLU B  47       6.002   8.495   0.110  1.00 95.06           O  
ATOM   2243  N   ILE B  48       4.889   5.015   4.051  1.00 95.44           N  
ATOM   2244  H   ILE B  48       5.152   4.663   3.142  1.00 95.44           H  
ATOM   2245  CA  ILE B  48       3.792   4.348   4.771  1.00 95.44           C  
ATOM   2246  HA  ILE B  48       3.028   5.087   5.014  1.00 95.44           H  
ATOM   2247  C   ILE B  48       4.320   3.795   6.093  1.00 95.44           C  
ATOM   2248  CB  ILE B  48       3.135   3.234   3.918  1.00 95.44           C  
ATOM   2249  HB  ILE B  48       3.910   2.543   3.584  1.00 95.44           H  
ATOM   2250  O   ILE B  48       3.759   4.092   7.146  1.00 95.44           O  
ATOM   2251  CG1 ILE B  48       2.462   3.854   2.674  1.00 95.44           C  
ATOM   2252 HG12 ILE B  48       3.212   4.410   2.112  1.00 95.44           H  
ATOM   2253 HG13 ILE B  48       1.690   4.556   2.989  1.00 95.44           H  
ATOM   2254  CG2 ILE B  48       2.109   2.433   4.747  1.00 95.44           C  
ATOM   2255 HG21 ILE B  48       1.319   3.093   5.106  1.00 95.44           H  
ATOM   2256 HG22 ILE B  48       1.670   1.637   4.145  1.00 95.44           H  
ATOM   2257 HG23 ILE B  48       2.587   1.948   5.599  1.00 95.44           H  
ATOM   2258  CD1 ILE B  48       1.840   2.839   1.705  1.00 95.44           C  
ATOM   2259 HD11 ILE B  48       1.540   3.351   0.791  1.00 95.44           H  
ATOM   2260 HD12 ILE B  48       0.955   2.381   2.147  1.00 95.44           H  
ATOM   2261 HD13 ILE B  48       2.569   2.067   1.455  1.00 95.44           H  
ATOM   2262  N   TRP B  49       5.443   3.067   6.060  1.00 92.44           N  
ATOM   2263  H   TRP B  49       5.838   2.825   5.162  1.00 92.44           H  
ATOM   2264  CA  TRP B  49       6.041   2.523   7.277  1.00 92.44           C  
ATOM   2265  HA  TRP B  49       5.294   1.874   7.734  1.00 92.44           H  
ATOM   2266  C   TRP B  49       6.373   3.607   8.298  1.00 92.44           C  
ATOM   2267  CB  TRP B  49       7.287   1.702   6.944  1.00 92.44           C  
ATOM   2268  HB2 TRP B  49       6.977   0.886   6.291  1.00 92.44           H  
ATOM   2269  HB3 TRP B  49       7.986   2.326   6.389  1.00 92.44           H  
ATOM   2270  O   TRP B  49       5.970   3.518   9.454  1.00 92.44           O  
ATOM   2271  CG  TRP B  49       7.999   1.113   8.129  1.00 92.44           C  
ATOM   2272  CD1 TRP B  49       9.335   1.130   8.336  1.00 92.44           C  
ATOM   2273  HD1 TRP B  49      10.057   1.576   7.667  1.00 92.44           H  
ATOM   2274  CD2 TRP B  49       7.432   0.449   9.304  1.00 92.44           C  
ATOM   2275  CE2 TRP B  49       8.495   0.069  10.173  1.00 92.44           C  
ATOM   2276  CE3 TRP B  49       6.129   0.117   9.723  1.00 92.44           C  
ATOM   2277  HE3 TRP B  49       5.291   0.378   9.094  1.00 92.44           H  
ATOM   2278  NE1 TRP B  49       9.630   0.520   9.541  1.00 92.44           N  
ATOM   2279  HE1 TRP B  49      10.561   0.455   9.927  1.00 92.44           H  
ATOM   2280  CH2 TRP B  49       6.968  -0.958  11.742  1.00 92.44           C  
ATOM   2281  HH2 TRP B  49       6.779  -1.474  12.671  1.00 92.44           H  
ATOM   2282  CZ2 TRP B  49       8.278  -0.610  11.379  1.00 92.44           C  
ATOM   2283  HZ2 TRP B  49       9.103  -0.855  12.031  1.00 92.44           H  
ATOM   2284  CZ3 TRP B  49       5.897  -0.600  10.910  1.00 92.44           C  
ATOM   2285  HZ3 TRP B  49       4.895  -0.879  11.198  1.00 92.44           H  
ATOM   2286  N   LYS B  50       7.058   4.670   7.870  1.00 95.75           N  
ATOM   2287  H   LYS B  50       7.348   4.701   6.904  1.00 95.75           H  
ATOM   2288  CA  LYS B  50       7.398   5.776   8.764  1.00 95.75           C  
ATOM   2289  HA  LYS B  50       7.935   5.370   9.621  1.00 95.75           H  
ATOM   2290  C   LYS B  50       6.152   6.465   9.325  1.00 95.75           C  
ATOM   2291  CB  LYS B  50       8.307   6.752   8.013  1.00 95.75           C  
ATOM   2292  HB2 LYS B  50       7.751   7.228   7.205  1.00 95.75           H  
ATOM   2293  HB3 LYS B  50       9.147   6.203   7.589  1.00 95.75           H  
ATOM   2294  O   LYS B  50       6.114   6.761  10.516  1.00 95.75           O  
ATOM   2295  CG  LYS B  50       8.838   7.815   8.976  1.00 95.75           C  
ATOM   2296  HG2 LYS B  50       9.354   7.327   9.803  1.00 95.75           H  
ATOM   2297  HG3 LYS B  50       8.005   8.395   9.372  1.00 95.75           H  
ATOM   2298  CD  LYS B  50       9.802   8.764   8.269  1.00 95.75           C  
ATOM   2299  HD2 LYS B  50       9.293   9.238   7.430  1.00 95.75           H  
ATOM   2300  HD3 LYS B  50      10.675   8.216   7.916  1.00 95.75           H  
ATOM   2301  CE  LYS B  50      10.203   9.813   9.300  1.00 95.75           C  
ATOM   2302  HE2 LYS B  50       9.288  10.265   9.684  1.00 95.75           H  
ATOM   2303  HE3 LYS B  50      10.706   9.333  10.139  1.00 95.75           H  
ATOM   2304  NZ  LYS B  50      11.041  10.871   8.713  1.00 95.75           N  
ATOM   2305  HZ1 LYS B  50      10.638  11.182   7.841  1.00 95.75           H  
ATOM   2306  HZ2 LYS B  50      11.020  11.665   9.336  1.00 95.75           H  
ATOM   2307  HZ3 LYS B  50      11.983  10.547   8.544  1.00 95.75           H  
ATOM   2308  N   ALA B  51       5.138   6.696   8.495  1.00 97.62           N  
ATOM   2309  H   ALA B  51       5.225   6.418   7.528  1.00 97.62           H  
ATOM   2310  CA  ALA B  51       3.909   7.360   8.904  1.00 97.62           C  
ATOM   2311  HA  ALA B  51       4.161   8.329   9.335  1.00 97.62           H  
ATOM   2312  C   ALA B  51       3.165   6.564   9.980  1.00 97.62           C  
ATOM   2313  CB  ALA B  51       3.033   7.586   7.669  1.00 97.62           C  
ATOM   2314  HB1 ALA B  51       2.810   6.633   7.189  1.00 97.62           H  
ATOM   2315  HB2 ALA B  51       3.552   8.229   6.958  1.00 97.62           H  
ATOM   2316  HB3 ALA B  51       2.101   8.066   7.966  1.00 97.62           H  
ATOM   2317  O   ALA B  51       2.723   7.152  10.962  1.00 97.62           O  
ATOM   2318  N   ILE B  52       3.068   5.238   9.842  1.00 95.62           N  
ATOM   2319  H   ILE B  52       3.431   4.796   9.010  1.00 95.62           H  
ATOM   2320  CA  ILE B  52       2.355   4.426  10.833  1.00 95.62           C  
ATOM   2321  HA  ILE B  52       1.408   4.924  11.041  1.00 95.62           H  
ATOM   2322  C   ILE B  52       3.090   4.366  12.171  1.00 95.62           C  
ATOM   2323  CB  ILE B  52       2.008   3.023  10.311  1.00 95.62           C  
ATOM   2324  HB  ILE B  52       1.416   2.548  11.093  1.00 95.62           H  
ATOM   2325  O   ILE B  52       2.438   4.367  13.208  1.00 95.62           O  
ATOM   2326  CG1 ILE B  52       3.207   2.100  10.018  1.00 95.62           C  
ATOM   2327 HG12 ILE B  52       3.552   2.269   8.998  1.00 95.62           H  
ATOM   2328 HG13 ILE B  52       4.031   2.277  10.708  1.00 95.62           H  
ATOM   2329  CG2 ILE B  52       1.122   3.137   9.055  1.00 95.62           C  
ATOM   2330 HG21 ILE B  52       0.115   3.437   9.345  1.00 95.62           H  
ATOM   2331 HG22 ILE B  52       1.519   3.863   8.346  1.00 95.62           H  
ATOM   2332 HG23 ILE B  52       1.083   2.179   8.536  1.00 95.62           H  
ATOM   2333  CD1 ILE B  52       2.776   0.638  10.179  1.00 95.62           C  
ATOM   2334 HD11 ILE B  52       3.282  -0.014   9.467  1.00 95.62           H  
ATOM   2335 HD12 ILE B  52       2.980   0.317  11.200  1.00 95.62           H  
ATOM   2336 HD13 ILE B  52       1.702   0.538  10.020  1.00 95.62           H  
ATOM   2337  N   GLN B  53       4.427   4.393  12.160  1.00 96.00           N  
ATOM   2338  H   GLN B  53       4.902   4.380  11.268  1.00 96.00           H  
ATOM   2339  CA  GLN B  53       5.230   4.493  13.381  1.00 96.00           C  
ATOM   2340  HA  GLN B  53       4.883   3.756  14.106  1.00 96.00           H  
ATOM   2341  C   GLN B  53       5.058   5.860  14.045  1.00 96.00           C  
ATOM   2342  CB  GLN B  53       6.711   4.232  13.059  1.00 96.00           C  
ATOM   2343  HB2 GLN B  53       7.297   4.396  13.963  1.00 96.00           H  
ATOM   2344  HB3 GLN B  53       7.049   4.945  12.307  1.00 96.00           H  
ATOM   2345  O   GLN B  53       4.832   5.944  15.243  1.00 96.00           O  
ATOM   2346  CG  GLN B  53       6.999   2.810  12.552  1.00 96.00           C  
ATOM   2347  HG2 GLN B  53       6.436   2.607  11.640  1.00 96.00           H  
ATOM   2348  HG3 GLN B  53       8.060   2.723  12.318  1.00 96.00           H  
ATOM   2349  CD  GLN B  53       6.640   1.749  13.578  1.00 96.00           C  
ATOM   2350  NE2 GLN B  53       5.444   1.203  13.545  1.00 96.00           N  
ATOM   2351 HE21 GLN B  53       4.754   1.498  12.870  1.00 96.00           H  
ATOM   2352 HE22 GLN B  53       5.228   0.576  14.306  1.00 96.00           H  
ATOM   2353  OE1 GLN B  53       7.428   1.406  14.439  1.00 96.00           O  
ATOM   2354  N   LEU B  54       5.106   6.945  13.268  1.00 98.19           N  
ATOM   2355  H   LEU B  54       5.293   6.829  12.282  1.00 98.19           H  
ATOM   2356  CA  LEU B  54       4.917   8.294  13.802  1.00 98.19           C  
ATOM   2357  HA  LEU B  54       5.574   8.431  14.661  1.00 98.19           H  
ATOM   2358  C   LEU B  54       3.497   8.543  14.320  1.00 98.19           C  
ATOM   2359  CB  LEU B  54       5.260   9.323  12.718  1.00 98.19           C  
ATOM   2360  HB2 LEU B  54       4.731   9.051  11.804  1.00 98.19           H  
ATOM   2361  HB3 LEU B  54       4.885  10.295  13.037  1.00 98.19           H  
ATOM   2362  O   LEU B  54       3.325   9.349  15.227  1.00 98.19           O  
ATOM   2363  CG  LEU B  54       6.757   9.468  12.408  1.00 98.19           C  
ATOM   2364  HG  LEU B  54       7.169   8.516  12.072  1.00 98.19           H  
ATOM   2365  CD1 LEU B  54       6.902  10.489  11.282  1.00 98.19           C  
ATOM   2366 HD11 LEU B  54       6.421  11.425  11.564  1.00 98.19           H  
ATOM   2367 HD12 LEU B  54       7.958  10.672  11.082  1.00 98.19           H  
ATOM   2368 HD13 LEU B  54       6.413  10.096  10.390  1.00 98.19           H  
ATOM   2369  CD2 LEU B  54       7.592   9.958  13.592  1.00 98.19           C  
ATOM   2370 HD21 LEU B  54       8.627  10.108  13.286  1.00 98.19           H  
ATOM   2371 HD22 LEU B  54       7.578   9.216  14.391  1.00 98.19           H  
ATOM   2372 HD23 LEU B  54       7.187  10.897  13.971  1.00 98.19           H  
ATOM   2373  N   LEU B  55       2.480   7.882  13.768  1.00 98.25           N  
ATOM   2374  H   LEU B  55       2.682   7.271  12.990  1.00 98.25           H  
ATOM   2375  CA  LEU B  55       1.073   8.063  14.145  1.00 98.25           C  
ATOM   2376  HA  LEU B  55       0.967   9.008  14.678  1.00 98.25           H  
ATOM   2377  C   LEU B  55       0.547   7.002  15.126  1.00 98.25           C  
ATOM   2378  CB  LEU B  55       0.215   8.155  12.870  1.00 98.25           C  
ATOM   2379  HB2 LEU B  55       0.388   7.252  12.284  1.00 98.25           H  
ATOM   2380  HB3 LEU B  55      -0.839   8.177  13.147  1.00 98.25           H  
ATOM   2381  O   LEU B  55      -0.633   7.054  15.469  1.00 98.25           O  
ATOM   2382  CG  LEU B  55       0.502   9.386  11.993  1.00 98.25           C  
ATOM   2383  HG  LEU B  55       1.569   9.443  11.779  1.00 98.25           H  
ATOM   2384  CD1 LEU B  55      -0.246   9.258  10.667  1.00 98.25           C  
ATOM   2385 HD11 LEU B  55       0.064   8.343  10.161  1.00 98.25           H  
ATOM   2386 HD12 LEU B  55      -0.007  10.109  10.030  1.00 98.25           H  
ATOM   2387 HD13 LEU B  55      -1.320   9.231  10.849  1.00 98.25           H  
ATOM   2388  CD2 LEU B  55       0.058  10.694  12.652  1.00 98.25           C  
ATOM   2389 HD21 LEU B  55      -1.016  10.680  12.837  1.00 98.25           H  
ATOM   2390 HD22 LEU B  55       0.577  10.838  13.600  1.00 98.25           H  
ATOM   2391 HD23 LEU B  55       0.301  11.533  11.999  1.00 98.25           H  
ATOM   2392  N   ASP B  56       1.397   6.067  15.567  1.00 97.56           N  
ATOM   2393  H   ASP B  56       2.368   6.124  15.295  1.00 97.56           H  
ATOM   2394  CA  ASP B  56       1.027   4.877  16.355  1.00 97.56           C  
ATOM   2395  HA  ASP B  56       1.875   4.193  16.301  1.00 97.56           H  
ATOM   2396  C   ASP B  56      -0.171   4.123  15.756  1.00 97.56           C  
ATOM   2397  CB  ASP B  56       0.821   5.197  17.843  1.00 97.56           C  
ATOM   2398  HB2 ASP B  56       0.705   4.263  18.392  1.00 97.56           H  
ATOM   2399  HB3 ASP B  56      -0.098   5.772  17.955  1.00 97.56           H  
ATOM   2400  O   ASP B  56      -1.099   3.710  16.454  1.00 97.56           O  
ATOM   2401  CG  ASP B  56       1.969   5.977  18.466  1.00 97.56           C  
ATOM   2402  OD1 ASP B  56       3.142   5.734  18.125  1.00 97.56           O  
ATOM   2403  OD2 ASP B  56       1.662   6.948  19.192  1.00 97.56           O  
ATOM   2404  N   ILE B  57      -0.194   3.987  14.429  1.00 96.44           N  
ATOM   2405  H   ILE B  57       0.632   4.265  13.920  1.00 96.44           H  
ATOM   2406  CA  ILE B  57      -1.257   3.257  13.737  1.00 96.44           C  
ATOM   2407  HA  ILE B  57      -2.199   3.477  14.239  1.00 96.44           H  
ATOM   2408  C   ILE B  57      -0.955   1.756  13.849  1.00 96.44           C  
ATOM   2409  CB  ILE B  57      -1.414   3.737  12.279  1.00 96.44           C  
ATOM   2410  HB  ILE B  57      -0.432   3.733  11.808  1.00 96.44           H  
ATOM   2411  O   ILE B  57       0.094   1.325  13.359  1.00 96.44           O  
ATOM   2412  CG1 ILE B  57      -1.970   5.178  12.254  1.00 96.44           C  
ATOM   2413 HG12 ILE B  57      -1.411   5.791  12.962  1.00 96.44           H  
ATOM   2414 HG13 ILE B  57      -3.011   5.172  12.578  1.00 96.44           H  
ATOM   2415  CG2 ILE B  57      -2.341   2.799  11.480  1.00 96.44           C  
ATOM   2416 HG21 ILE B  57      -3.302   2.697  11.983  1.00 96.44           H  
ATOM   2417 HG22 ILE B  57      -2.497   3.176  10.469  1.00 96.44           H  
ATOM   2418 HG23 ILE B  57      -1.877   1.818  11.380  1.00 96.44           H  
ATOM   2419  CD1 ILE B  57      -1.879   5.859  10.881  1.00 96.44           C  
ATOM   2420 HD11 ILE B  57      -2.512   5.353  10.152  1.00 96.44           H  
ATOM   2421 HD12 ILE B  57      -0.846   5.854  10.531  1.00 96.44           H  
ATOM   2422 HD13 ILE B  57      -2.219   6.890  10.971  1.00 96.44           H  
ATOM   2423  N   PRO B  58      -1.870   0.944  14.420  1.00 95.56           N  
ATOM   2424  CA  PRO B  58      -1.738  -0.508  14.406  1.00 95.56           C  
ATOM   2425  HA  PRO B  58      -0.844  -0.787  14.964  1.00 95.56           H  
ATOM   2426  C   PRO B  58      -1.637  -1.019  12.971  1.00 95.56           C  
ATOM   2427  CB  PRO B  58      -2.975  -1.065  15.117  1.00 95.56           C  
ATOM   2428  HB2 PRO B  58      -2.729  -1.937  15.723  1.00 95.56           H  
ATOM   2429  HB3 PRO B  58      -3.750  -1.314  14.393  1.00 95.56           H  
ATOM   2430  O   PRO B  58      -2.376  -0.570  12.086  1.00 95.56           O  
ATOM   2431  CG  PRO B  58      -3.440   0.104  15.980  1.00 95.56           C  
ATOM   2432  HG2 PRO B  58      -2.867   0.123  16.907  1.00 95.56           H  
ATOM   2433  HG3 PRO B  58      -4.508   0.056  16.189  1.00 95.56           H  
ATOM   2434  CD  PRO B  58      -3.079   1.321  15.134  1.00 95.56           C  
ATOM   2435  HD2 PRO B  58      -3.872   1.528  14.416  1.00 95.56           H  
ATOM   2436  HD3 PRO B  58      -2.920   2.180  15.786  1.00 95.56           H  
ATOM   2437  N   VAL B  59      -0.728  -1.957  12.733  1.00 93.88           N  
ATOM   2438  H   VAL B  59      -0.265  -2.385  13.522  1.00 93.88           H  
ATOM   2439  CA  VAL B  59      -0.401  -2.432  11.385  1.00 93.88           C  
ATOM   2440  HA  VAL B  59      -0.067  -1.582  10.790  1.00 93.88           H  
ATOM   2441  C   VAL B  59      -1.627  -3.057  10.704  1.00 93.88           C  
ATOM   2442  CB  VAL B  59       0.742  -3.449  11.468  1.00 93.88           C  
ATOM   2443  HB  VAL B  59       0.393  -4.320  12.022  1.00 93.88           H  
ATOM   2444  O   VAL B  59      -1.861  -2.877   9.507  1.00 93.88           O  
ATOM   2445  CG1 VAL B  59       1.176  -3.897  10.076  1.00 93.88           C  
ATOM   2446 HG11 VAL B  59       0.368  -3.855   9.346  1.00 93.88           H  
ATOM   2447 HG12 VAL B  59       1.470  -4.942  10.169  1.00 93.88           H  
ATOM   2448 HG13 VAL B  59       1.999  -3.281   9.715  1.00 93.88           H  
ATOM   2449  CG2 VAL B  59       1.992  -2.888  12.167  1.00 93.88           C  
ATOM   2450 HG21 VAL B  59       1.777  -2.701  13.219  1.00 93.88           H  
ATOM   2451 HG22 VAL B  59       2.797  -3.621  12.118  1.00 93.88           H  
ATOM   2452 HG23 VAL B  59       2.308  -1.960  11.692  1.00 93.88           H  
ATOM   2453  N   GLU B  60      -2.477  -3.715  11.480  1.00 92.69           N  
ATOM   2454  H   GLU B  60      -2.258  -3.777  12.464  1.00 92.69           H  
ATOM   2455  CA  GLU B  60      -3.720  -4.346  11.040  1.00 92.69           C  
ATOM   2456  HA  GLU B  60      -3.494  -5.089  10.275  1.00 92.69           H  
ATOM   2457  C   GLU B  60      -4.686  -3.316  10.440  1.00 92.69           C  
ATOM   2458  CB  GLU B  60      -4.407  -5.054  12.225  1.00 92.69           C  
ATOM   2459  HB2 GLU B  60      -5.260  -5.603  11.825  1.00 92.69           H  
ATOM   2460  HB3 GLU B  60      -4.805  -4.309  12.913  1.00 92.69           H  
ATOM   2461  O   GLU B  60      -5.468  -3.634   9.546  1.00 92.69           O  
ATOM   2462  CG  GLU B  60      -3.531  -6.056  13.005  1.00 92.69           C  
ATOM   2463  HG2 GLU B  60      -3.069  -6.737  12.290  1.00 92.69           H  
ATOM   2464  HG3 GLU B  60      -4.188  -6.645  13.646  1.00 92.69           H  
ATOM   2465  CD  GLU B  60      -2.453  -5.398  13.888  1.00 92.69           C  
ATOM   2466  OE1 GLU B  60      -1.447  -6.071  14.174  1.00 92.69           O  
ATOM   2467  OE2 GLU B  60      -2.579  -4.182  14.183  1.00 92.69           O  
ATOM   2468  N   LYS B  61      -4.605  -2.053  10.880  1.00 94.44           N  
ATOM   2469  H   LYS B  61      -3.877  -1.849  11.551  1.00 94.44           H  
ATOM   2470  CA  LYS B  61      -5.483  -0.958  10.448  1.00 94.44           C  
ATOM   2471  HA  LYS B  61      -6.414  -1.393  10.085  1.00 94.44           H  
ATOM   2472  C   LYS B  61      -4.938  -0.155   9.268  1.00 94.44           C  
ATOM   2473  CB  LYS B  61      -5.828  -0.055  11.644  1.00 94.44           C  
ATOM   2474  HB2 LYS B  61      -4.914   0.351  12.078  1.00 94.44           H  
ATOM   2475  HB3 LYS B  61      -6.438   0.776  11.288  1.00 94.44           H  
ATOM   2476  O   LYS B  61      -5.635   0.742   8.801  1.00 94.44           O  
ATOM   2477  CG  LYS B  61      -6.622  -0.813  12.717  1.00 94.44           C  
ATOM   2478  HG2 LYS B  61      -5.989  -1.578  13.167  1.00 94.44           H  
ATOM   2479  HG3 LYS B  61      -7.479  -1.298  12.250  1.00 94.44           H  
ATOM   2480  CD  LYS B  61      -7.127   0.129  13.817  1.00 94.44           C  
ATOM   2481  HD2 LYS B  61      -6.276   0.614  14.294  1.00 94.44           H  
ATOM   2482  HD3 LYS B  61      -7.777   0.885  13.375  1.00 94.44           H  
ATOM   2483  CE  LYS B  61      -7.910  -0.692  14.850  1.00 94.44           C  
ATOM   2484  HE2 LYS B  61      -7.248  -1.463  15.245  1.00 94.44           H  
ATOM   2485  HE3 LYS B  61      -8.730  -1.200  14.342  1.00 94.44           H  
ATOM   2486  NZ  LYS B  61      -8.434   0.141  15.962  1.00 94.44           N  
ATOM   2487  HZ1 LYS B  61      -8.916  -0.445  16.628  1.00 94.44           H  
ATOM   2488  HZ2 LYS B  61      -7.678   0.602  16.449  1.00 94.44           H  
ATOM   2489  HZ3 LYS B  61      -9.088   0.831  15.621  1.00 94.44           H  
ATOM   2490  N   ILE B  62      -3.748  -0.462   8.736  1.00 94.62           N  
ATOM   2491  H   ILE B  62      -3.222  -1.206   9.171  1.00 94.62           H  
ATOM   2492  CA  ILE B  62      -3.124   0.292   7.625  1.00 94.62           C  
ATOM   2493  HA  ILE B  62      -2.863   1.289   7.981  1.00 94.62           H  
ATOM   2494  C   ILE B  62      -4.070   0.479   6.434  1.00 94.62           C  
ATOM   2495  CB  ILE B  62      -1.833  -0.421   7.164  1.00 94.62           C  
ATOM   2496  HB  ILE B  62      -2.041  -1.487   7.069  1.00 94.62           H  
ATOM   2497  O   ILE B  62      -4.091   1.545   5.812  1.00 94.62           O  
ATOM   2498  CG1 ILE B  62      -0.734  -0.218   8.220  1.00 94.62           C  
ATOM   2499 HG12 ILE B  62      -0.506   0.846   8.286  1.00 94.62           H  
ATOM   2500 HG13 ILE B  62      -1.112  -0.517   9.198  1.00 94.62           H  
ATOM   2501  CG2 ILE B  62      -1.335   0.087   5.799  1.00 94.62           C  
ATOM   2502 HG21 ILE B  62      -2.014  -0.219   5.003  1.00 94.62           H  
ATOM   2503 HG22 ILE B  62      -1.240   1.173   5.811  1.00 94.62           H  
ATOM   2504 HG23 ILE B  62      -0.357  -0.341   5.580  1.00 94.62           H  
ATOM   2505  CD1 ILE B  62       0.546  -1.011   7.919  1.00 94.62           C  
ATOM   2506 HD11 ILE B  62       1.177  -0.455   7.226  1.00 94.62           H  
ATOM   2507 HD12 ILE B  62       0.296  -1.984   7.495  1.00 94.62           H  
ATOM   2508 HD13 ILE B  62       1.104  -1.184   8.839  1.00 94.62           H  
ATOM   2509  N   HIS B  63      -4.878  -0.539   6.131  1.00 94.75           N  
ATOM   2510  H   HIS B  63      -4.850  -1.367   6.709  1.00 94.75           H  
ATOM   2511  CA  HIS B  63      -5.817  -0.504   5.016  1.00 94.75           C  
ATOM   2512  HA  HIS B  63      -5.243  -0.307   4.111  1.00 94.75           H  
ATOM   2513  C   HIS B  63      -6.855   0.629   5.138  1.00 94.75           C  
ATOM   2514  CB  HIS B  63      -6.457  -1.889   4.853  1.00 94.75           C  
ATOM   2515  HB2 HIS B  63      -5.674  -2.634   4.712  1.00 94.75           H  
ATOM   2516  HB3 HIS B  63      -7.067  -1.883   3.950  1.00 94.75           H  
ATOM   2517  O   HIS B  63      -7.223   1.207   4.121  1.00 94.75           O  
ATOM   2518  CG  HIS B  63      -7.324  -2.302   6.014  1.00 94.75           C  
ATOM   2519  CD2 HIS B  63      -8.661  -2.046   6.139  1.00 94.75           C  
ATOM   2520  HD2 HIS B  63      -9.270  -1.499   5.435  1.00 94.75           H  
ATOM   2521  ND1 HIS B  63      -6.940  -2.985   7.151  1.00 94.75           N  
ATOM   2522  HD1 HIS B  63      -6.038  -3.367   7.397  1.00 94.75           H  
ATOM   2523  CE1 HIS B  63      -8.023  -3.140   7.928  1.00 94.75           C  
ATOM   2524  HE1 HIS B  63      -8.035  -3.658   8.875  1.00 94.75           H  
ATOM   2525  NE2 HIS B  63      -9.092  -2.580   7.351  1.00 94.75           N  
ATOM   2526  N   LEU B  64      -7.252   1.020   6.357  1.00 94.94           N  
ATOM   2527  H   LEU B  64      -6.871   0.541   7.161  1.00 94.94           H  
ATOM   2528  CA  LEU B  64      -8.203   2.114   6.612  1.00 94.94           C  
ATOM   2529  HA  LEU B  64      -9.049   2.020   5.932  1.00 94.94           H  
ATOM   2530  C   LEU B  64      -7.601   3.508   6.386  1.00 94.94           C  
ATOM   2531  CB  LEU B  64      -8.710   2.034   8.067  1.00 94.94           C  
ATOM   2532  HB2 LEU B  64      -9.419   2.845   8.229  1.00 94.94           H  
ATOM   2533  HB3 LEU B  64      -7.865   2.198   8.736  1.00 94.94           H  
ATOM   2534  O   LEU B  64      -8.337   4.464   6.159  1.00 94.94           O  
ATOM   2535  CG  LEU B  64      -9.397   0.717   8.458  1.00 94.94           C  
ATOM   2536  HG  LEU B  64      -8.706  -0.107   8.278  1.00 94.94           H  
ATOM   2537  CD1 LEU B  64      -9.729   0.723   9.950  1.00 94.94           C  
ATOM   2538 HD11 LEU B  64      -8.824   0.900  10.531  1.00 94.94           H  
ATOM   2539 HD12 LEU B  64     -10.474   1.491  10.162  1.00 94.94           H  
ATOM   2540 HD13 LEU B  64     -10.144  -0.248  10.221  1.00 94.94           H  
ATOM   2541  CD2 LEU B  64     -10.687   0.495   7.668  1.00 94.94           C  
ATOM   2542 HD21 LEU B  64     -11.395   1.304   7.849  1.00 94.94           H  
ATOM   2543 HD22 LEU B  64     -10.476   0.424   6.601  1.00 94.94           H  
ATOM   2544 HD23 LEU B  64     -11.146  -0.442   7.985  1.00 94.94           H  
ATOM   2545  N   TYR B  65      -6.276   3.633   6.488  1.00 96.31           N  
ATOM   2546  H   TYR B  65      -5.741   2.800   6.690  1.00 96.31           H  
ATOM   2547  CA  TYR B  65      -5.570   4.915   6.410  1.00 96.31           C  
ATOM   2548  HA  TYR B  65      -6.274   5.731   6.578  1.00 96.31           H  
ATOM   2549  C   TYR B  65      -4.935   5.165   5.043  1.00 96.31           C  
ATOM   2550  CB  TYR B  65      -4.512   4.973   7.518  1.00 96.31           C  
ATOM   2551  HB2 TYR B  65      -3.872   4.093   7.454  1.00 96.31           H  
ATOM   2552  HB3 TYR B  65      -3.881   5.846   7.353  1.00 96.31           H  
ATOM   2553  O   TYR B  65      -4.855   6.313   4.616  1.00 96.31           O  
ATOM   2554  CG  TYR B  65      -5.100   5.070   8.911  1.00 96.31           C  
ATOM   2555  CD1 TYR B  65      -5.490   6.321   9.411  1.00 96.31           C  
ATOM   2556  HD1 TYR B  65      -5.372   7.192   8.784  1.00 96.31           H  
ATOM   2557  CD2 TYR B  65      -5.260   3.924   9.708  1.00 96.31           C  
ATOM   2558  HD2 TYR B  65      -4.940   2.963   9.333  1.00 96.31           H  
ATOM   2559  CE1 TYR B  65      -6.024   6.441  10.706  1.00 96.31           C  
ATOM   2560  HE1 TYR B  65      -6.315   7.412  11.079  1.00 96.31           H  
ATOM   2561  CE2 TYR B  65      -5.820   4.028  10.995  1.00 96.31           C  
ATOM   2562  HE2 TYR B  65      -5.944   3.149  11.611  1.00 96.31           H  
ATOM   2563  OH  TYR B  65      -6.749   5.390  12.738  1.00 96.31           O  
ATOM   2564  HH  TYR B  65      -6.877   6.308  12.988  1.00 96.31           H  
ATOM   2565  CZ  TYR B  65      -6.200   5.288  11.499  1.00 96.31           C  
ATOM   2566  N   PHE B  66      -4.481   4.109   4.361  1.00 96.56           N  
ATOM   2567  H   PHE B  66      -4.518   3.206   4.813  1.00 96.56           H  
ATOM   2568  CA  PHE B  66      -3.746   4.223   3.098  1.00 96.56           C  
ATOM   2569  HA  PHE B  66      -3.703   5.272   2.805  1.00 96.56           H  
ATOM   2570  C   PHE B  66      -4.410   3.502   1.921  1.00 96.56           C  
ATOM   2571  CB  PHE B  66      -2.298   3.748   3.304  1.00 96.56           C  
ATOM   2572  HB2 PHE B  66      -2.310   2.732   3.702  1.00 96.56           H  
ATOM   2573  HB3 PHE B  66      -1.796   3.712   2.338  1.00 96.56           H  
ATOM   2574  O   PHE B  66      -4.001   3.715   0.788  1.00 96.56           O  
ATOM   2575  CG  PHE B  66      -1.480   4.631   4.226  1.00 96.56           C  
ATOM   2576  CD1 PHE B  66      -0.807   5.756   3.713  1.00 96.56           C  
ATOM   2577  HD1 PHE B  66      -0.859   5.989   2.660  1.00 96.56           H  
ATOM   2578  CD2 PHE B  66      -1.406   4.340   5.602  1.00 96.56           C  
ATOM   2579  HD2 PHE B  66      -1.926   3.482   6.001  1.00 96.56           H  
ATOM   2580  CE1 PHE B  66      -0.070   6.588   4.574  1.00 96.56           C  
ATOM   2581  HE1 PHE B  66       0.430   7.464   4.186  1.00 96.56           H  
ATOM   2582  CE2 PHE B  66      -0.674   5.176   6.462  1.00 96.56           C  
ATOM   2583  HE2 PHE B  66      -0.636   4.966   7.521  1.00 96.56           H  
ATOM   2584  CZ  PHE B  66      -0.011   6.302   5.947  1.00 96.56           C  
ATOM   2585  HZ  PHE B  66       0.525   6.963   6.613  1.00 96.56           H  
ATOM   2586  N   PHE B  67      -5.416   2.652   2.135  1.00 95.44           N  
ATOM   2587  H   PHE B  67      -5.753   2.507   3.077  1.00 95.44           H  
ATOM   2588  CA  PHE B  67      -5.989   1.815   1.068  1.00 95.44           C  
ATOM   2589  HA  PHE B  67      -5.738   2.253   0.102  1.00 95.44           H  
ATOM   2590  C   PHE B  67      -7.521   1.768   1.094  1.00 95.44           C  
ATOM   2591  CB  PHE B  67      -5.359   0.419   1.103  1.00 95.44           C  
ATOM   2592  HB2 PHE B  67      -5.775  -0.170   0.286  1.00 95.44           H  
ATOM   2593  HB3 PHE B  67      -5.648  -0.083   2.027  1.00 95.44           H  
ATOM   2594  O   PHE B  67      -8.130   0.813   0.601  1.00 95.44           O  
ATOM   2595  CG  PHE B  67      -3.850   0.408   0.969  1.00 95.44           C  
ATOM   2596  CD1 PHE B  67      -3.255   0.396  -0.305  1.00 95.44           C  
ATOM   2597  HD1 PHE B  67      -3.877   0.425  -1.187  1.00 95.44           H  
ATOM   2598  CD2 PHE B  67      -3.035   0.417   2.115  1.00 95.44           C  
ATOM   2599  HD2 PHE B  67      -3.479   0.467   3.098  1.00 95.44           H  
ATOM   2600  CE1 PHE B  67      -1.857   0.332  -0.433  1.00 95.44           C  
ATOM   2601  HE1 PHE B  67      -1.406   0.289  -1.413  1.00 95.44           H  
ATOM   2602  CE2 PHE B  67      -1.637   0.407   1.984  1.00 95.44           C  
ATOM   2603  HE2 PHE B  67      -1.015   0.476   2.864  1.00 95.44           H  
ATOM   2604  CZ  PHE B  67      -1.045   0.339   0.713  1.00 95.44           C  
ATOM   2605  HZ  PHE B  67       0.031   0.312   0.616  1.00 95.44           H  
ATOM   2606  N   LYS B  68      -8.146   2.803   1.663  1.00 92.12           N  
ATOM   2607  H   LYS B  68      -7.584   3.535   2.072  1.00 92.12           H  
ATOM   2608  CA  LYS B  68      -9.583   3.040   1.550  1.00 92.12           C  
ATOM   2609  HA  LYS B  68     -10.109   2.086   1.586  1.00 92.12           H  
ATOM   2610  C   LYS B  68      -9.841   3.686   0.193  1.00 92.12           C  
ATOM   2611  CB  LYS B  68     -10.053   3.894   2.741  1.00 92.12           C  
ATOM   2612  HB2 LYS B  68      -9.627   4.895   2.676  1.00 92.12           H  
ATOM   2613  HB3 LYS B  68      -9.699   3.430   3.661  1.00 92.12           H  
ATOM   2614  O   LYS B  68      -9.305   4.757  -0.092  1.00 92.12           O  
ATOM   2615  CG  LYS B  68     -11.585   3.989   2.805  1.00 92.12           C  
ATOM   2616  HG2 LYS B  68     -11.952   4.545   1.942  1.00 92.12           H  
ATOM   2617  HG3 LYS B  68     -12.003   2.982   2.776  1.00 92.12           H  
ATOM   2618  CD  LYS B  68     -12.057   4.680   4.093  1.00 92.12           C  
ATOM   2619  HD2 LYS B  68     -11.654   4.144   4.953  1.00 92.12           H  
ATOM   2620  HD3 LYS B  68     -11.699   5.710   4.107  1.00 92.12           H  
ATOM   2621  CE  LYS B  68     -13.590   4.659   4.159  1.00 92.12           C  
ATOM   2622  HE2 LYS B  68     -13.926   3.633   4.013  1.00 92.12           H  
ATOM   2623  HE3 LYS B  68     -13.976   5.261   3.337  1.00 92.12           H  
ATOM   2624  NZ  LYS B  68     -14.116   5.164   5.454  1.00 92.12           N  
ATOM   2625  HZ1 LYS B  68     -13.780   6.096   5.650  1.00 92.12           H  
ATOM   2626  HZ2 LYS B  68     -13.890   4.553   6.226  1.00 92.12           H  
ATOM   2627  HZ3 LYS B  68     -15.126   5.182   5.441  1.00 92.12           H  
ATOM   2628  N   GLU B  69     -10.585   3.013  -0.680  1.00 87.31           N  
ATOM   2629  H   GLU B  69     -11.022   2.147  -0.398  1.00 87.31           H  
ATOM   2630  CA  GLU B  69     -10.985   3.613  -1.955  1.00 87.31           C  
ATOM   2631  HA  GLU B  69     -10.095   3.961  -2.481  1.00 87.31           H  
ATOM   2632  C   GLU B  69     -11.881   4.826  -1.678  1.00 87.31           C  
ATOM   2633  CB  GLU B  69     -11.722   2.615  -2.869  1.00 87.31           C  
ATOM   2634  HB2 GLU B  69     -11.977   3.143  -3.788  1.00 87.31           H  
ATOM   2635  HB3 GLU B  69     -12.647   2.300  -2.386  1.00 87.31           H  
ATOM   2636  O   GLU B  69     -12.742   4.774  -0.797  1.00 87.31           O  
ATOM   2637  CG  GLU B  69     -10.903   1.366  -3.241  1.00 87.31           C  
ATOM   2638  HG2 GLU B  69      -9.898   1.679  -3.520  1.00 87.31           H  
ATOM   2639  HG3 GLU B  69     -10.810   0.746  -2.349  1.00 87.31           H  
ATOM   2640  CD  GLU B  69     -11.540   0.523  -4.376  1.00 87.31           C  
ATOM   2641  OE1 GLU B  69     -10.861  -0.370  -4.939  1.00 87.31           O  
ATOM   2642  OE2 GLU B  69     -12.720   0.723  -4.715  1.00 87.31           O  
ATOM   2643  N   LYS B  70     -11.712   5.916  -2.435  1.00 82.44           N  
ATOM   2644  H   LYS B  70     -10.986   5.930  -3.137  1.00 82.44           H  
ATOM   2645  CA  LYS B  70     -12.739   6.959  -2.456  1.00 82.44           C  
ATOM   2646  HA  LYS B  70     -12.995   7.227  -1.431  1.00 82.44           H  
ATOM   2647  C   LYS B  70     -13.989   6.366  -3.084  1.00 82.44           C  
ATOM   2648  CB  LYS B  70     -12.277   8.223  -3.201  1.00 82.44           C  
ATOM   2649  HB2 LYS B  70     -13.150   8.762  -3.571  1.00 82.44           H  
ATOM   2650  HB3 LYS B  70     -11.650   7.955  -4.051  1.00 82.44           H  
ATOM   2651  O   LYS B  70     -13.985   6.028  -4.270  1.00 82.44           O  
ATOM   2652  CG  LYS B  70     -11.526   9.139  -2.234  1.00 82.44           C  
ATOM   2653  HG2 LYS B  70     -12.202   9.431  -1.431  1.00 82.44           H  
ATOM   2654  HG3 LYS B  70     -10.700   8.566  -1.814  1.00 82.44           H  
ATOM   2655  CD  LYS B  70     -10.958  10.403  -2.883  1.00 82.44           C  
ATOM   2656  HD2 LYS B  70     -11.761  10.942  -3.388  1.00 82.44           H  
ATOM   2657  HD3 LYS B  70     -10.191  10.120  -3.604  1.00 82.44           H  
ATOM   2658  CE  LYS B  70     -10.346  11.284  -1.788  1.00 82.44           C  
ATOM   2659  HE2 LYS B  70      -9.635  10.689  -1.215  1.00 82.44           H  
ATOM   2660  HE3 LYS B  70     -11.139  11.583  -1.103  1.00 82.44           H  
ATOM   2661  NZ  LYS B  70      -9.669  12.478  -2.345  1.00 82.44           N  
ATOM   2662  HZ1 LYS B  70     -10.326  13.040  -2.866  1.00 82.44           H  
ATOM   2663  HZ2 LYS B  70      -9.296  13.038  -1.592  1.00 82.44           H  
ATOM   2664  HZ3 LYS B  70      -8.905  12.197  -2.943  1.00 82.44           H  
ATOM   2665  N   VAL B  71     -15.054   6.269  -2.294  1.00 71.31           N  
ATOM   2666  H   VAL B  71     -14.951   6.484  -1.312  1.00 71.31           H  
ATOM   2667  CA  VAL B  71     -16.398   6.078  -2.830  1.00 71.31           C  
ATOM   2668  HA  VAL B  71     -16.412   5.186  -3.458  1.00 71.31           H  
ATOM   2669  C   VAL B  71     -16.669   7.305  -3.689  1.00 71.31           C  
ATOM   2670  CB  VAL B  71     -17.451   5.905  -1.719  1.00 71.31           C  
ATOM   2671  HB  VAL B  71     -17.508   6.813  -1.119  1.00 71.31           H  
ATOM   2672  O   VAL B  71     -16.821   8.414  -3.178  1.00 71.31           O  
ATOM   2673  CG1 VAL B  71     -18.830   5.618  -2.325  1.00 71.31           C  
ATOM   2674 HG11 VAL B  71     -19.156   6.458  -2.939  1.00 71.31           H  
ATOM   2675 HG12 VAL B  71     -19.562   5.483  -1.528  1.00 71.31           H  
ATOM   2676 HG13 VAL B  71     -18.800   4.716  -2.936  1.00 71.31           H  
ATOM   2677  CG2 VAL B  71     -17.084   4.738  -0.791  1.00 71.31           C  
ATOM   2678 HG21 VAL B  71     -17.871   4.596  -0.050  1.00 71.31           H  
ATOM   2679 HG22 VAL B  71     -16.973   3.820  -1.369  1.00 71.31           H  
ATOM   2680 HG23 VAL B  71     -16.153   4.944  -0.263  1.00 71.31           H  
ATOM   2681  N   HIS B  72     -16.624   7.128  -5.005  1.00 57.06           N  
ATOM   2682  H   HIS B  72     -16.472   6.199  -5.371  1.00 57.06           H  
ATOM   2683  CA  HIS B  72     -17.111   8.153  -5.908  1.00 57.06           C  
ATOM   2684  HA  HIS B  72     -16.735   9.131  -5.607  1.00 57.06           H  
ATOM   2685  C   HIS B  72     -18.625   8.129  -5.737  1.00 57.06           C  
ATOM   2686  CB  HIS B  72     -16.657   7.882  -7.351  1.00 57.06           C  
ATOM   2687  HB2 HIS B  72     -17.117   8.625  -8.003  1.00 57.06           H  
ATOM   2688  HB3 HIS B  72     -17.015   6.902  -7.665  1.00 57.06           H  
ATOM   2689  O   HIS B  72     -19.277   7.181  -6.170  1.00 57.06           O  
ATOM   2690  CG  HIS B  72     -15.158   7.936  -7.535  1.00 57.06           C  
ATOM   2691  CD2 HIS B  72     -14.421   8.977  -8.036  1.00 57.06           C  
ATOM   2692  HD2 HIS B  72     -14.820   9.919  -8.383  1.00 57.06           H  
ATOM   2693  ND1 HIS B  72     -14.269   6.937  -7.212  1.00 57.06           N  
ATOM   2694  HD1 HIS B  72     -14.481   6.101  -6.686  1.00 57.06           H  
ATOM   2695  CE1 HIS B  72     -13.035   7.359  -7.519  1.00 57.06           C  
ATOM   2696  HE1 HIS B  72     -12.134   6.792  -7.337  1.00 57.06           H  
ATOM   2697  NE2 HIS B  72     -13.066   8.606  -8.014  1.00 57.06           N  
ATOM   2698  N   VAL B  73     -19.163   9.115  -5.024  1.00 45.34           N  
ATOM   2699  H   VAL B  73     -18.559   9.814  -4.616  1.00 45.34           H  
ATOM   2700  CA  VAL B  73     -20.587   9.421  -5.131  1.00 45.34           C  
ATOM   2701  HA  VAL B  73     -21.177   8.538  -4.881  1.00 45.34           H  
ATOM   2702  C   VAL B  73     -20.806   9.771  -6.601  1.00 45.34           C  
ATOM   2703  CB  VAL B  73     -20.988  10.571  -4.186  1.00 45.34           C  
ATOM   2704  HB  VAL B  73     -20.419  11.466  -4.440  1.00 45.34           H  
ATOM   2705  O   VAL B  73     -20.175  10.706  -7.099  1.00 45.34           O  
ATOM   2706  CG1 VAL B  73     -22.481  10.890  -4.290  1.00 45.34           C  
ATOM   2707 HG11 VAL B  73     -22.719  11.234  -5.297  1.00 45.34           H  
ATOM   2708 HG12 VAL B  73     -22.747  11.686  -3.594  1.00 45.34           H  
ATOM   2709 HG13 VAL B  73     -23.080  10.005  -4.076  1.00 45.34           H  
ATOM   2710  CG2 VAL B  73     -20.685  10.209  -2.723  1.00 45.34           C  
ATOM   2711 HG21 VAL B  73     -21.008  11.020  -2.070  1.00 45.34           H  
ATOM   2712 HG22 VAL B  73     -19.615  10.057  -2.580  1.00 45.34           H  
ATOM   2713 HG23 VAL B  73     -21.218   9.298  -2.449  1.00 45.34           H  
ATOM   2714  N   ILE B  74     -21.575   8.935  -7.302  1.00 38.22           N  
ATOM   2715  H   ILE B  74     -22.054   8.206  -6.792  1.00 38.22           H  
ATOM   2716  CA  ILE B  74     -22.129   9.277  -8.618  1.00 38.22           C  
ATOM   2717  HA  ILE B  74     -21.360   9.741  -9.234  1.00 38.22           H  
ATOM   2718  C   ILE B  74     -23.188  10.355  -8.400  1.00 38.22           C  
ATOM   2719  CB  ILE B  74     -22.693   8.034  -9.342  1.00 38.22           C  
ATOM   2720  HB  ILE B  74     -23.479   7.605  -8.720  1.00 38.22           H  
ATOM   2721  O   ILE B  74     -23.953  10.204  -7.419  1.00 38.22           O  
ATOM   2722  CG1 ILE B  74     -21.586   6.975  -9.559  1.00 38.22           C  
ATOM   2723 HG12 ILE B  74     -21.156   6.708  -8.594  1.00 38.22           H  
ATOM   2724 HG13 ILE B  74     -20.793   7.404 -10.172  1.00 38.22           H  
ATOM   2725  CG2 ILE B  74     -23.311   8.454 -10.689  1.00 38.22           C  
ATOM   2726 HG21 ILE B  74     -22.554   8.919 -11.320  1.00 38.22           H  
ATOM   2727 HG22 ILE B  74     -24.109   9.178 -10.524  1.00 38.22           H  
ATOM   2728 HG23 ILE B  74     -23.756   7.600 -11.200  1.00 38.22           H  
ATOM   2729  CD1 ILE B  74     -22.077   5.676 -10.214  1.00 38.22           C  
ATOM   2730 HD11 ILE B  74     -22.345   5.850 -11.256  1.00 38.22           H  
ATOM   2731 HD12 ILE B  74     -21.277   4.937 -10.183  1.00 38.22           H  
ATOM   2732 HD13 ILE B  74     -22.939   5.290  -9.671  1.00 38.22           H  
ATOM   2733  OXT ILE B  74     -23.189  11.292  -9.221  1.00 38.22           O  
TER    2734      ILE B  74                                                       
END   
